# Supplementary material for: CD74 supports accumulation and function of regulatory T cells in tumors
Source: Nat Commun. 2024 May 3;15:3749. doi: 10.1038/s41467-024-47981-3 (PMC11068745; doi:10.1038/s41467-024-47981-3)
Supplement: Supplementary file 4 — Source Data [file 41467_2024_47981_MOESM4_ESM.xlsx]

## Sheet: Fig-1C
De Simone dataset: GEO: GSE40419
	baseMean	log2FoldChange	lfcSE	stat	pvalue	padj
TGM2	388.397788536499	48.3920376880117	2.14785207583169	22.5304331860346	2.08903437834515e-112	3.46299228898275e-108
F3	85.1732251432829	46.1576817406504	2.1112940364513	21.8622706945324	5.9413999922481e-106	4.92452938357484e-102
AMOTL2	36.3656295329417	45.336048185158	2.13090420459595	21.27549801975	1.91469188195723e-100	1.05799491090683e-96
CXCL5	1085.2990722649	50.0305773219417	2.37581238454239	21.0583031082137	1.91927108685838e-98	7.95393920171286e-95
RND3	48.1194197193401	46.0888386776972	2.2515490967768	20.4698350765149	3.99971633812859e-93	1.32606595474315e-89
SLCO2B1	101.880634346402	46.4061277693348	2.31362303631307	20.0577739074065	1.72641620078924e-89	4.76980022674722e-86
IL6	54.5561281969737	47.0491078045489	2.34984354225	20.022229973447	3.52582034062253e-89	8.34964625521423e-86
TM4SF1	235.726453833751	47.9671034722656	2.48479646626555	19.3042384450733	4.94793355016135e-83	1.02527368076281e-79
COL17A1	37.9589241744375	43.5806500855841	2.2622420825747	19.2643618564394	1.06975953452585e-82	1.97037820042612e-79
C19orf33	17.5765050285675	40.8983766626525	2.16275258630904	18.9103353391198	9.37586676849281e-80	1.55423743421305e-76
KRT7	429.978746423152	45.9398518134097	2.4879363076897	18.4650433660295	3.9470613874027e-76	5.94822151081586e-73
SLC34A2	164.536778454311	46.5836293186801	2.58691491437365	18.007406838102	1.70427739014328e-72	2.35431719136709e-69
MMP1	115.980040820701	44.2379587935174	2.4585789038281	17.9933044754583	2.19848268150452e-72	2.80340364702311e-69
C1QC	96.2224659031856	46.7931830262987	2.62489483770195	17.8266886559408	4.3864357261304e-71	5.19385321657598e-68
SLC44A4	17.6672006023409	40.6848216017655	2.31876547949205	17.5458975742031	6.39346755695681e-69	7.0656341127782e-66
KRT80	99.2455865658443	46.7974693994849	2.69330086197762	17.3755075268949	1.26482287622746e-67	1.31043555120142e-64
TBX2	8.89342707979135	40.0664132764637	2.31954225182398	17.2734138578236	7.45961849055533e-67	7.27400563046681e-64
KITLG	40.2942395748868	41.3202634863638	2.4468752228717	16.8869516108261	5.61291138590755e-64	5.16917955801052e-61
NES	36.7758645330248	42.0336312498319	2.50219330382031	16.7987146259466	2.49390018053664e-63	2.1758622785661e-60
ASS1	18.2591829991409	41.5931952517358	2.47668245879238	16.7939152248111	2.70403155037071e-63	2.24123655052476e-60
GU228584	21.3235705640994	42.9332448958487	2.58791002505749	16.5899295107429	8.24170317134462e-62	6.50584349863713e-59
BVES	5.50741084477194	41.0583430449659	2.50998675603597	16.3579919082161	3.81501713288571e-60	2.87461540962938e-57
FXYD3	17.4818270280848	39.9185129860704	2.48548592221947	16.0606473885896	4.81499411243726e-58	3.47035466964663e-55
KRT19	319.317210772009	48.0393655828131	3.03562512812584	15.8251969710345	2.08545473288838e-56	1.44044096279544e-53
C1QB	84.8180319733431	37.1128120822318	2.40084159334606	15.4582510504192	6.63763716232899e-54	4.40128444959711e-51
TIE1	15.6489432633307	41.181977408618	2.67036345173995	15.4218622868676	1.16690265764888e-53	7.43990205994057e-51
SH3RF1	19.1539381256847	35.3782975630942	2.29969601238488	15.3839017733502	2.09907843143982e-53	1.28875641325844e-50
MMP10	14.3591231908704	42.8243626831004	2.81059177499128	15.2367779142288	2.01568445271641e-52	1.19335718473857e-49
AQP9	100.3730066231	37.2354266029148	2.52399121055715	14.7525975713265	2.960470885372e-49	1.6922664092004e-46
RNASE1	112.339015264764	38.1992708884528	2.59854047888533	14.700279329433	6.41943657451274e-49	3.54716666985659e-46
PDGFRB	50.267565817763	45.5569421896508	3.12073232521411	14.5981575611504	2.88538117471468e-48	1.54293431397565e-45
PCGF2	6.36245480261647	33.7966882922713	2.31646081009568	14.5897949773108	3.26176389689694e-48	1.68969562871439e-45
LAMC2	685.478217357766	37.3187156375357	2.62077612299931	14.2395664055527	5.20489914566014e-46	2.61459433750328e-43
ELTD1	11.7990778483682	42.0712053358795	2.99214568594153	14.0605470962023	6.63711207335283e-45	3.23598255411676e-42
KCNS3	12.7698536371218	41.359180401567	3.0404704121471	13.602888630763	3.84924757956704e-42	1.82311363218522e-39
DHRS9	24.0142423959383	34.0329487915702	2.50641589366529	13.5783326612255	5.3838088861853e-42	2.47909444184149e-39
ANGPTL2	16.1910928259475	34.6271458708453	2.59752665363348	13.3308144585958	1.53215768324764e-40	6.86448051762059e-38
ZFP57	37.8672612396799	47.2272282183699	3.54341966788519	13.3281498227266	1.58786909360579e-40	6.92686999071135e-38
NUPR1	13.1340638629945	32.4398876665292	2.48306870425704	13.06443418618	5.25740669157213e-39	2.23466745451772e-36
CTGF	47.1643876344113	39.270884765961	3.01172264040401	13.0393430786485	7.30840239871129e-39	3.02878466408593e-36
SLPI	20.9830368378412	31.5155058193854	2.47991086910273	12.708321985293	5.31629877768272e-37	2.14947036189382e-34
FLJ00382	10.0332179186237	32.1690694781777	2.59134732592464	12.414032328414	2.19322530209407e-35	8.65645138876508e-33
MMP7	20.6514735121078	36.1028369753511	3.03147508357144	11.9093299400692	1.05824223412408e-32	4.07964686397092e-30
STC2	16.1144724612092	36.6280250725627	3.07652686277561	11.9056412332176	1.10609748711057e-32	4.16722228268906e-30
CX3CL1	33.3134331609866	27.600530425049	2.33687240474969	11.810884654614	3.42933875881685e-32	1.26329219122015e-29
VDR	1734.19911692328	5.84168258600529	0.49712476495786	11.750938592851	6.98387777203973e-32	2.51677699624136e-29
ALDH1A3	34.8947754513648	36.8818323761647	3.14203508479172	11.7381987727262	8.11973537549483e-32	2.86384794296974e-29
CHI3L1	18.2703083751146	31.0659230724919	2.68060966781969	11.589125953485	4.67882626279324e-31	1.61585214496507e-28
LCN2	41.8079077898853	37.08596723124	3.20765016662427	11.5617244103241	6.44023433603536e-31	2.1787707058869e-28
NR2F2	10.7126773620484	34.5792867270879	3.03352805273529	11.3990331145638	4.22788422009133e-30	1.40171273432908e-27
SFTPA2	278.485204779808	36.8942106101427	3.25732239244826	11.3265455994401	9.69534864535454e-30	3.15136851949102e-27
MARCO	59.0269834722097	34.6252673128518	3.06768582803959	11.2870969368396	1.51973579641068e-29	4.8447423648269e-27
GJA1	44.0108548507356	34.6492266929651	3.08436906675869	11.2338134454763	2.78206354706889e-29	8.70155989052094e-27
ARHGAP29	25.8592450628479	36.3805851548237	3.25242087296692	11.1856941569916	4.79141221062006e-29	1.4708748188046e-26
HNMT	16.2597526052057	27.112325093547	2.43030214905102	11.1559482857446	6.6974895395474e-29	2.01862334721958e-26
ANXA3	36.6397399140867	31.5150291817124	2.88943625323171	10.9069819922361	1.06741372593183e-27	3.15973523835213e-25
COL4A1	192.231198605568	34.5575303258419	3.22631062736836	10.7111603057359	9.02238248778042e-27	2.62393042982344e-24
MISP	15.5748937848565	30.9989677051372	2.93132048913001	10.5750864909137	3.88818577842332e-26	1.11128371808489e-23
TFPI2	19.3066829501744	29.5130167420284	2.81048286019954	10.5010484710563	8.54259585833841e-26	2.40017985667247e-23
FCGR2A	68.9350571897063	21.0406989145068	2.04033727458921	10.3123631453251	6.19587494031262e-25	1.71181698142604e-22
PDE3A	8.85625858802393	33.9215164032354	3.31381637110889	10.2363898914182	1.36224904561826e-24	3.70196761134653e-22
VSIG4	26.5423393773533	30.8965650815069	3.11783305277713	9.90962779549298	3.78051914478515e-23	1.01080106230812e-20
CEACAM6	246.421460491423	34.0379926262357	3.45344082061405	9.85625478886401	6.44071041383024e-23	1.69472470682641e-20
PHLDA1	3243.87891678421	3.98878567353579	0.406300083959859	9.81733903340731	9.481319894943e-23	2.4558099984136e-20
SOX2	9.12126871246827	31.5497085248321	3.21708155889252	9.80693462297334	1.05113164394895e-22	2.68070911719104e-20
TFCP2L1	25.0681004289716	21.8520238878399	2.29412550914066	9.52520853840525	1.64710885637521e-21	4.13698841092908e-19
SLC41A2	263.241524895869	5.49542240632556	0.578961911045867	9.49185482063637	2.26959312026691e-21	5.61537987383054e-19
IL33	19.8569731612843	29.0665450193462	3.09501142387549	9.3914176843166	5.91980181602334e-21	1.44312580447381e-18
ZBED2	356.425923003119	5.96095589074083	0.636456522385479	9.36584932525916	7.54410711234176e-21	1.81244440001869e-18
KRT15	18.5460166318653	25.7750761886052	2.76503935890968	9.3217755130867	1.14409467916749e-20	2.70937964236564e-18
MT1H	6.63857784555383	35.5588242262298	3.87883069042146	9.16740818670951	4.84528151550639e-20	1.1312708687683e-17
TMPRSS2	21.8031885404737	33.767982671271	3.74220569839176	9.02355065243555	1.82089664835312e-19	4.1923616305208e-17
STOM	3079.20669655196	2.82345879161961	0.314191690517064	8.98642095522338	2.55412256167474e-19	5.79995749381947e-17
FAM84A	5.84339760540849	29.8924031997612	3.33572669140043	8.96128668959134	3.20911503196224e-19	7.18885133578894e-17
COLEC12	12.03534609938	25.7804744140871	2.92203251448602	8.82278834553688	1.11644246339503e-18	2.46763556209327e-16
TPP2	2574.42918411053	-1.27689411457833	0.147103952721719	-8.68021620733654	3.95017185326648e-18	8.61605247521032e-16
PLXNB1	412.642668160472	3.10581062235717	0.358156542387233	8.67165681703286	4.25877582638365e-18	9.16853595765737e-16
KIAA1201	646.227336650689	4.28317870798592	0.496937873842283	8.61914322381736	6.74569374105251e-18	1.43363288647984e-15
GPR110	19.2871464131066	29.1031765894618	3.38161928226863	8.60628419705997	7.54670240143974e-18	1.58356564188186e-15
TRIM29	20.9683088387058	29.8897247451966	3.49116367927757	8.56153635036147	1.11373291294709e-17	2.3077938122405e-15
MSLN	16.2626435222148	35.8049553619842	4.19299682075399	8.53922788225384	1.35121665885016e-17	2.76532327824187e-15
KRT6A	501.965573561354	35.3984959860351	4.16170830861185	8.50576094263617	1.80408359991406e-17	3.64710900436285e-15
PKP1	51.5183717564754	29.9454292814401	3.55260294857217	8.42915172760172	3.48179895312125e-17	6.95394954769771e-15
C15orf38	5.80553496814711	25.0971970021732	3.04124441584101	8.25227886040621	1.55402280803405e-16	3.0667900105691e-14
CD300E	82.7662532964938	22.1721206892596	2.69981298488275	8.21246538682846	2.16692535219586e-16	4.22601430157068e-14
SFTPC	27.003100453111	33.8286153607602	4.12304118918938	8.20477259588355	2.31027755933081e-16	4.45319431407289e-14
CCDC65	28.9633256900261	-4.19630126614934	0.526442312816481	-7.97105620879715	1.57323929745275e-15	2.99765377400853e-13
GRAMD1B	703.152426595733	4.21221628262911	0.531902976266562	7.9191440367466	2.39151183191502e-15	4.50501041336991e-13
PPBP	20.0131770434591	31.6545950083421	4.00737361281111	7.89908754879905	2.80952498209952e-15	5.23297703688357e-13
EMP2	29.103161796465	18.0687416581993	2.32421857872782	7.77411463085773	7.59769151547964e-15	1.39941035835673e-12
RNF207	497.545249837087	5.38306357553877	0.694628013741252	7.74956303093177	9.22093012966917e-15	1.67972921713765e-12
SLCO2A1	8.70423842268488	29.8220879662608	3.8597378026492	7.72645435806335	1.10583422725167e-14	1.99254499838598e-12
GPR56	411.389947415004	7.90207282978946	1.02995992566426	7.67221387248939	1.69052762249404e-14	3.01332004280469e-12
PAPL	7.70667360720876	25.137170351002	3.27753068519014	7.66954538811396	1.7260701743093e-14	3.04394311484311e-12
SYNGR3	171.796219093729	5.23963127865725	0.685253400851207	7.64626818655506	2.06895930867031e-14	3.6102251010345e-12
CXCL13	3983.6656161987	11.5399883844363	1.52123509167392	7.58593359277431	3.30101469830003e-14	5.70009590142912e-12
SCEL	32.1973853425211	28.878005159347	3.80773493986844	7.58403765371986	3.34963879490314e-14	5.72442910341333e-12
EVC	723.303953354674	4.89432932485982	0.646312127777401	7.57270228193133	3.65539389364646e-14	6.18321067091605e-12
STC1	42.836487474599	20.6282226246274	2.73414611082336	7.54466725204214	4.53443757063528e-14	7.59266379883042e-12
LAG3	1238.27515068121	4.78100690651318	0.635889681216683	7.51861061397538	5.53613963429595e-14	9.17725867177241e-12
HSD17B11	976.906508341497	-1.33890444636695	0.179307681336212	-7.46707802136166	8.1995155960667e-14	1.34577594095047e-11
CPT1A	2117.35370660788	2.96945344645812	0.400115500137837	7.42149065816036	1.15809423688036e-13	1.88213021223194e-11
PCTP	195.414204389883	2.68577304437262	0.362391320471589	7.41125102245152	1.2511350819545e-13	2.01359866539415e-11
MYO7A	828.06812123678	7.60051694673994	1.02998552505378	7.37924636983912	1.59188020670791e-13	2.53736521024972e-11
SLC6A14	131.588506121244	25.0366321650897	3.40480288472947	7.35332793489423	1.93331832796958e-13	3.05224932597636e-11
BCAT1	391.007140414914	6.98694652080047	0.950411331015056	7.35149749670838	1.95998437943415e-13	3.06515670357358e-11
COL3A1	118.340404284741	24.0484940055657	3.28498612473548	7.32072924889515	2.4662699416977e-13	3.82087446948811e-11
SV2A	383.091902182458	2.78894673557572	0.382156243871054	7.29792272219622	2.92244395431364e-13	4.485680873209e-11
DKFZp434M1735	89.5401284636776	42.2849082764541	5.79707453380329	7.29418054397728	3.00482278299897e-13	4.56981167649302e-11
REXO1L1	4.65962808964302	24.3987676103296	3.3758590943611	7.22742476162121	4.92238682665835e-13	7.41803694777414e-11
DAPK2	659.61583856779	7.02677044019438	0.983307491000222	7.14605604503911	8.93066094242127e-13	1.33372582380646e-10
CERS5	828.332525565912	0.955756407238643	0.136660056432426	6.99367783234625	2.67772067418192e-12	3.96326567999229e-10
MORC2	751.75458824904	-1.04744731301974	0.150189639603696	-6.974164901012	3.07693009320549e-12	4.5138292172626e-10
TYMP	2438.26337588689	4.20955636128033	0.605103817796341	6.95675062274544	3.48210532483794e-12	5.06340876928409e-10
DGKD	1412.97709031207	-1.85079940721075	0.269076592323875	-6.8783367264553	6.05554005940758e-12	8.72892935346082e-10
TBX3	8.3689407464838	19.3153687701308	2.81514417070037	6.861236085584	6.82672318167109e-12	9.75574053297946e-10
RHOC	688.029848755066	3.22006155241421	0.46964665016608	6.85634945181769	7.06424515231588e-12	1.00088881957214e-09
CX3CR1	122.08384644124	6.33750185266529	0.925259776258461	6.84942976586824	7.41449398407825e-12	1.04161073537343e-09
PTPN7	2878.1234666988	1.56344700759689	0.228968248414394	6.82822626466232	8.59709199270708e-12	1.19759658792526e-09
PCOLCE2	10.76438147731	22.3546059923907	3.28390693198791	6.80732019980187	9.94334607225487e-12	1.37359039866474e-09
GNG4	256.293035380163	8.59325555699954	1.26534449389222	6.79123795810463	1.11175372188314e-11	1.5231025989799e-09
MAGEH1	1690.58256688703	3.3314545527845	0.492296348043939	6.7671729965528	1.31323020962032e-11	1.78437845777673e-09
FAH	198.313234672135	3.22581352332135	0.482358517283443	6.68758487253124	2.26883634044064e-11	3.05776422890117e-09
TRIP10	263.017006661965	3.83201755684137	0.573150249213253	6.68588657529413	2.29530757689255e-11	3.06849304049579e-09
NFRKB	1827.38093102516	-1.25161513277497	0.188347657338515	-6.64523865314373	3.02726163049584e-11	4.01463328389836e-09
BC033949	232.325290072194	4.43304824909663	0.668790017323285	6.62846055453868	3.39205737188519e-11	4.46270913124928e-09
PDP1	1203.05303781322	-1.61919090772543	0.244539959529137	-6.62137554468887	3.55871574641395e-11	4.64510479750426e-09
TRPS1	1773.32614060509	2.80418791771567	0.426469944578932	6.57534711029716	4.85397972459775e-11	6.28628296052007e-09
CEACAM5	147.290496213551	21.9422296851784	3.34098042533497	6.5676019885625	5.11319902421757e-11	6.57065893212827e-09
TBC1D8	411.585030463976	5.26286183002914	0.80402906832448	6.54561139312592	5.92524730320736e-11	7.55560188809757e-09
ZDHHC14	215.310213973038	3.46284401797387	0.530758938261989	6.52432539207578	6.83082725700087e-11	8.64386438467964e-09
ADAMTS9	16.7884962339703	24.9243992711578	3.82322295384795	6.51921155842406	7.0677910250861e-11	8.87596756233729e-09
CD82	1981.47422730931	2.47686354433541	0.380641004273673	6.50708545985916	7.66228270306027e-11	9.40871558286149e-09
ASB2	1891.71712017585	4.79429102391231	0.736548861623239	6.50912827880345	7.55881546322596e-11	9.40871558286149e-09
GTPBP6	1066.62076313618	-1.26943486441375	0.195065520088776	-6.50773577942439	7.62919513864169e-11	9.40871558286149e-09
SRRM1	3785.12945878414	-1.22925143248972	0.18935198112759	-6.491885773624	8.47685223942473e-11	1.03324102627165e-08
MCOLN2	313.311098471722	3.47800226964559	0.537352765778558	6.47247486408001	9.64105633447743e-11	1.16656781647177e-08
CSF1	1625.08724573186	3.0491565969404	0.477464783607999	6.38613925387171	1.7012609242275e-10	2.04360886528401e-08
SDC4	807.664510662754	3.69383586117933	0.578853638223723	6.38129505847848	1.75596604068284e-10	2.09414741412946e-08
DHRS3	671.440114996565	-3.44791093455131	0.544005308792565	-6.33800971943462	2.32752149536395e-10	2.7364059452942e-08
SECTM1	725.775630707581	3.93230103114573	0.620362720333886	6.33871266318086	2.31692873611302e-10	2.7364059452942e-08
SLC9A1	791.141565732745	1.26746071132317	0.200357746186351	6.32598806608812	2.51617262932968e-10	2.93736575185902e-08
CTSE	38.4497592470683	29.0872703858123	4.62169788437219	6.29363301399861	3.10120522926432e-10	3.59501252346256e-08
PARD6G	240.459896067236	3.81331183222133	0.60606369761766	6.29193242758286	3.13537974406289e-10	3.60938819564795e-08
ITGA1	2780.24741911621	5.2401094967864	0.836818378949971	6.26194360520812	3.80208450932081e-10	4.34670033869041e-08
ZEB2	732.997318732877	5.48065925168837	0.877220382767685	6.24775638978719	4.16390429784056e-10	4.72774257159609e-08
MZB1	46.0521738571743	4.66327128747053	0.752283089462865	6.19882508697641	5.68862076222178e-10	6.4149841071667e-08
GALNT2	1156.81561450722	1.81259029225917	0.292588741520183	6.19501038502583	5.82811873619796e-10	6.48407545570158e-08
ECEL1	255.90541298349	8.70276614408276	1.40456488662183	6.19605845694614	5.78946319562073e-10	6.48407545570158e-08
ID2	2073.13049070121	3.66661594709683	0.592452661541977	6.18887581254799	6.05947964060546e-10	6.69653293348778e-08
KCNK5	208.691067369824	3.87296789763337	0.627355214685284	6.17348482482332	6.68009645298512e-10	7.33350721199565e-08
GPR116	43.106818013165	24.1651748877367	3.93450023734716	6.14186642012507	8.15574320842665e-10	8.89458915566372e-08
SH3YL1	595.939181658839	-1.93946496072383	0.316175329825599	-6.13414386819373	8.56190111046015e-10	9.2765120724247e-08
SPATS2L	1013.27151245102	2.89858443606597	0.473343728161678	6.12363545477446	9.14640286085289e-10	9.84544936521807e-08
REEP2	18.6697105266388	4.90342706247692	0.801095656093587	6.12090082523688	9.30478066274647e-10	9.95131284169989e-08
ALPK2	283.360692932079	5.79068270038559	0.947563713738651	6.11112753309032	9.89296659950602e-10	1.05125453410264e-07
FAM65B	4124.05072283064	-2.07562232725794	0.340217830140951	-6.10086286893904	1.0549738972515e-09	1.11390460476039e-07
TTC7A	3293.07238395695	1.64633447643545	0.270178633681648	6.09350359797631	1.10465851087281e-09	1.15898254017333e-07
OTUD7B	664.690925504797	1.62642328943828	0.267029287846627	6.09080487969712	1.12344411347836e-09	1.17127880937929e-07
ICAM2	847.1108786894	-1.9257528489125	0.3165152938043	-6.08423316853429	1.17050158643982e-09	1.21271279990081e-07
BHLHE40	6977.19301278666	3.50711151815683	0.576994763416719	6.07823803701303	1.21510288020175e-09	1.2511031332363e-07
STAT3	8729.47441158297	1.55192222425448	0.256405557024328	6.05260760439458	1.4251973520248e-09	1.45049956777633e-07
PALM2.AKAP2	9.285583360034	20.4684969657311	3.38183224899938	6.05248736739893	1.426261866125e-09	1.45049956777633e-07
BHLHE40.AS1	262.527816425297	5.28242095991741	0.873849047744015	6.04500396670895	1.49406326151442e-09	1.51018821256857e-07
PLAG1	212.809463520452	-3.40542231321583	0.563719275654399	-6.04098965617702	1.5317179965343e-09	1.53886601385146e-07
HAVCR2	337.643396171328	4.09828915411485	0.681715549297451	6.01172902442725	1.83554958447843e-09	1.83300635312644e-07
PTPN4	1597.12385855766	-1.55658749106721	0.259131372211502	-6.00694341940475	1.89053453572983e-09	1.8766102394487e-07
C17orf96	186.53889536966	4.29494857535869	0.715279861693533	6.00457080560013	1.91838683943524e-09	1.88172181285906e-07
SETBP1	81.6433909590355	5.82446853678497	0.969980608112419	6.0047267832698	1.91654359274474e-09	1.88172181285906e-07
ITPRIPL2	273.750867553614	4.52471777950595	0.754760343476808	5.99490661984546	2.03602402894421e-09	1.9853629604593e-07
TTBK1	172.585204052659	6.47607171606004	1.08053908045632	5.99337111742884	2.05535068261294e-09	1.99248820267104e-07
ODF3B	91.0479744960571	3.65430778336954	0.610959485088256	5.98126041506934	2.21417552085655e-09	2.13397602379297e-07
SHROOM4	7.89539727526235	24.78088454328	4.16929466470763	5.94366350573539	2.78721464376592e-09	2.67073162715073e-07
VEGFA	485.531553833561	6.49762845795091	1.09418494534639	5.93832741492701	2.87944552104622e-09	2.74325105760823e-07
ITGB6	38.625053814643	20.0833949723065	3.40848533138252	5.89217585517978	3.81143239298075e-09	3.61040655876811e-07
PTGFRN	120.850674744731	5.0598454645225	0.860886544559892	5.877482342472	4.1655313187091e-09	3.90124365368592e-07
RASGEF1A	110.615424773329	3.86881014617719	0.658231588419324	5.87758201557562	4.16302472979888e-09	3.90124365368592e-07
PSEN2	164.094553803011	3.10723972183129	0.53064986067113	5.85553667705002	4.75472070598035e-09	4.42803399679979e-07
WHAMMP3	183.006833631413	-4.14585899681406	0.708883102013376	-5.84843817695605	4.96209998200121e-09	4.59534812299631e-07
PSD	164.327685064995	2.50408988540346	0.42885074121239	5.83907090453947	5.24927276555133e-09	4.83428859080802e-07
CCL4	102.502337020689	10.7443995891024	1.84049190760484	5.83778692245639	5.28987474902038e-09	4.84476539859176e-07
WNT7A	33.598584255408	-5.48922362851207	0.940819405568168	-5.83451361230914	5.39477039650098e-09	4.91368730015367e-07
LRP12	403.806872045058	4.55872859725155	0.782397610833648	5.82661364775157	5.65633529614988e-09	5.12377432810254e-07
RAB15	437.944962213927	2.33891905136523	0.401981502826279	5.81847432013811	5.93871811249441e-09	5.35033316037064e-07
ITGAX	188.240644602662	7.12549794583967	1.22620689600622	5.81100788867488	6.20978369974066e-09	5.5643018589514e-07
AK027252	17.5445790376809	31.3261414295596	5.39625399001788	5.80516437652999	6.43028879572071e-09	5.73090846057324e-07
SYT11	2325.53234643444	2.39081418544131	0.41211179329117	5.80137289046742	6.57741469594561e-09	5.83068467458237e-07
GPRIN1	119.038120493508	3.09430071975479	0.534219593756326	5.79218874769725	6.94749999485418e-09	6.12599507524988e-07
EBI3	70.6646875039506	8.19039260092626	1.41630664082376	5.78292324899537	7.34135632098039e-09	6.43902982713714e-07
LUC7L	1782.82218217413	-1.00752139001187	0.174312051974458	-5.77998697508018	7.47064088895913e-09	6.51793757980398e-07
CDK20	89.093934299057	-2.01776448215239	0.35000474672521	-5.7649631927322	8.1675664290859e-09	7.08867794214435e-07
LPCAT3	588.569436768464	1.39637683162656	0.242617665048073	5.75546232938097	8.64049892353869e-09	7.46008076330734e-07
CASQ1	56.4155491805361	5.08809416109368	0.885502502554663	5.74599636524413	9.13812694248645e-09	7.84884613085999e-07
AX747531	177.783392876364	3.06710818164238	0.533916174041064	5.74455004505348	9.21657350843328e-09	7.87541953862364e-07
SYDE2	64.1972280363535	-4.57635336579085	0.797471390143239	-5.73857999466146	9.54736653560811e-09	8.07483138065181e-07
TSPAN5	945.847748539381	1.83836041359081	0.320346416799396	5.738663887544	9.54263916523967e-09	8.07483138065181e-07
HLF	1138.68116547966	3.70283663188743	0.646040489827167	5.73158600767893	9.94958755816463e-09	8.37230014983224e-07
GAS5	2728.89684665693	-1.68368288430156	0.293813996515702	-5.73043797868078	1.00171649547678e-08	8.38659310379728e-07
SLC27A2	252.981917474009	5.30032510763025	0.927138163055715	5.71686650257297	1.08506293375333e-08	9.03873781549192e-07
BGN	21.8756193861584	26.4535968665725	4.63144168383844	5.71174132643907	1.11825976122019e-08	9.26869603087351e-07
TOX2	713.134739361039	4.14075812683801	0.726060149464995	5.70305109003596	1.17681690810835e-08	9.70551934612539e-07
LPAR6	1078.54936701427	-2.9888839146131	0.525882577467515	-5.6835575899978	1.31921272689973e-08	1.08260343434736e-06
NAT9	539.922428533676	-0.934618583805128	0.164590031027295	-5.67846410849838	1.35909542697238e-08	1.10983866467592e-06
DOM3Z	328.866749907928	-0.970654957336042	0.171179775431937	-5.67038340181716	1.42478308976792e-08	1.15777594505308e-06
PLEKHA1	1154.9240669465	-1.88588279128816	0.332636862991715	-5.6694942777137	1.43219633828568e-08	1.15812286340301e-06
ZNF282	1930.62883785309	3.05175474761371	0.538752924136098	5.66447922766687	1.47471724896255e-08	1.18671785611904e-06
WHAMMP2	248.968465032082	-4.57914409292773	0.809606898149989	-5.65600923533558	1.54933134111631e-08	1.2407374706128e-06
TMCC2	94.2157953674329	4.10935506801223	0.727533918481004	5.64833468739441	1.62009536884054e-08	1.29116927544566e-06
AJ420422	34.3766203235317	37.9472868877814	6.72152700825086	5.64563481500558	1.64572847924873e-08	1.30532253590939e-06
PGAM1	4173.09304793886	1.68666440199207	0.299455156048494	5.63244401682275	1.77673529870786e-08	1.40252100222287e-06
RGS3	321.422518376147	2.74884553807619	0.490174924617916	5.60788689918987	2.04811790166552e-08	1.6090829599957e-06
FAM167A	143.010501501051	6.35386209177837	1.13542079724221	5.5960416677333	2.19301016650831e-08	1.7147891287834e-06
ADPRM	298.763530812867	-1.60707397014907	0.287605458862849	-5.58777283471327	2.30000233712677e-08	1.79000651373476e-06
MAP1LC3A	116.749217588226	3.2173836232074	0.575962907612687	5.5860951819678	2.32231987383508e-08	1.79892974526001e-06
NFKBIE	355.989040384618	1.60411969660849	0.287889730801787	5.5719934578456	2.51840880715652e-08	1.94175175796436e-06
PLEKHG1	691.544236084768	2.77807370300705	0.498736557760029	5.57022271534332	2.54413911551869e-08	1.95250898694228e-06
FGF9	57.2717503071795	-4.0839953135697	0.735415288572522	-5.55331848144869	2.80296712373136e-08	2.14123437834538e-06
CXCR6	2727.76258282941	3.91562471896526	0.706291161819616	5.54392427745725	2.9576678134416e-08	2.24904859373493e-06
AK5	24.3163458521031	-6.90243497221834	1.24702214944811	-5.53513421976758	3.10990109440508e-08	2.35401052246361e-06
KLHL23	10.5423349131345	30.106076386273	5.45294167057099	5.52107068167494	3.3694019821251e-08	2.53884439353126e-06
CCDC101	364.936761540531	-1.39732799680434	0.253191223534721	-5.51886426905597	3.41197594438585e-08	2.55929073439295e-06
AMIGO1	119.928284673309	-2.79587816078621	0.506981920924283	-5.51474923541459	3.49277609246559e-08	2.58481023592866e-06
RGS9	63.7801646847386	8.61740351782011	1.56238272482631	5.51555222730598	3.47686469420969e-08	2.58481023592866e-06
SURF4	7314.39478885762	1.36220354498498	0.246995452947236	5.51509563731111	3.48590344655817e-08	2.58481023592866e-06
AK023178	308.75121545128	-1.04936634645574	0.190394891238942	-5.51152575380192	3.5573636395176e-08	2.60931048903908e-06
MAGT1	1433.37355465461	0.749420812350664	0.135964175700678	5.51189906082683	3.54982494778575e-08	2.60931048903908e-06
APBA2	587.623436021375	-4.35931905474942	0.791080672836973	-5.51058723140844	3.57638514248991e-08	2.61170645405529e-06
ZSWIM7	206.589905924104	-1.77911610098205	0.322933523031099	-5.50923324491995	3.60400097950686e-08	2.62033001040724e-06
ATP9A	127.252455568277	5.49945579093139	0.99967828873832	5.50122559715903	3.77160249977135e-08	2.73021199295676e-06
TRAF3	3364.0144860044	1.66529101897697	0.303129316855008	5.4936653315308	3.93676205250517e-08	2.83737845845123e-06
SBNO2	6661.41980495869	1.66971605248902	0.30404762057031	5.49162677003388	3.9824830900932e-08	2.85790572227164e-06
COL9A2	378.189362350641	4.14536066541375	0.755159202474203	5.48938641260266	4.03332391097764e-08	2.88191424449467e-06
PTPN13	1630.1691150116	5.49486294501194	1.00116494426536	5.48846918431007	4.05431981437298e-08	2.88448324304124e-06
DNAI2	17.8841962687067	-3.72031473233836	0.67832974355668	-5.48452248729603	4.1458774828812e-08	2.92451961845624e-06
CHRNA6	156.956577555065	5.23570687708738	0.954551851269682	5.48498949546134	4.13493987651816e-08	2.92451961845624e-06
BC045668	358.929347218704	6.30161437841479	1.15046735667376	5.47743866165319	4.31526518607814e-08	3.0311080927804e-06
TNFRSF18	1758.24287965643	3.11613757945683	0.569386044270412	5.47280287392664	4.42972774390648e-08	3.0853612105352e-06
IGFBP4	584.524850941598	3.88577299268242	0.709931506482118	5.47344773010197	4.41363108649566e-08	3.0853612105352e-06
NOG	32.4621650936691	-6.46325642289654	1.18537762011162	-5.45248730298109	4.96701197420813e-08	3.44511119232001e-06
RFTN1	3835.19490894073	1.2671235625932	0.232608048399788	5.44746224952357	5.10935547425591e-08	3.52907440403085e-06
ADCY3	890.305442932064	1.69593633015023	0.311375460917897	5.44659596858023	5.13429069326761e-08	3.53158244075922e-06
SCCPDH	118.978872951598	2.68730259210995	0.493673248360445	5.44348433105267	5.22483315726884e-08	3.57901071272916e-06
AKAP5	373.427877267811	3.44298923632207	0.632833498870724	5.44059257682471	5.31036351823955e-08	3.60778262466627e-06
SMOX	309.945456639017	4.69024613253605	0.862039732085887	5.44087001789003	5.30209905973504e-08	3.60778262466627e-06
LDHA	8753.27163373578	1.81769902285299	0.334216679107136	5.43868435204671	5.36754521104785e-08	3.61698361640408e-06
PRR5L	381.750980150706	3.71333632629596	0.682734266621759	5.43891892913173	5.36048385724651e-08	3.61698361640408e-06
LOC541471	642.958422486831	2.70029769200831	0.496806342006323	5.43531244207414	5.47004968830526e-08	3.67080730897694e-06
GLB1L	22.0662792357818	3.77955966966782	0.695461339449379	5.43460787146015	5.49170665757545e-08	3.67080730897694e-06
ACAA2	841.202174252366	1.45968554066013	0.26908382093848	5.42464996806275	5.80682192657832e-08	3.86585088662204e-06
HIVEP3	750.031646002637	2.67048638586223	0.492392178235396	5.42349473428385	5.8444937816482e-08	3.87536693673529e-06
VPS13D	4063.79720853924	-0.770267859714708	0.142263305740174	-5.41438184433521	6.15007980910892e-08	4.06174792811149e-06
MMP9	875.299473361462	9.56103993369313	1.76662743956445	5.41202956524346	6.23143971538719e-08	4.09914984769736e-06
CD7	7080.38852106409	2.91080957396715	0.540003360726888	5.39035455269939	7.03188091970884e-08	4.58927126007927e-06
2003-09-01	102.152058405584	3.85037698454097	0.714307763160926	5.39036138638958	7.03161351194727e-08	4.58927126007927e-06
MSX2P1	17.9615007045135	-4.70075814652798	0.873942914291288	-5.37879313357669	7.49868104796698e-08	4.87473081302544e-06
LOC728323	111.548699686493	-1.22058206142825	0.226974658108277	-5.37761383407825	7.54794907193619e-08	4.8875918658393e-06
ABHD6	115.387806893892	1.26243268620441	0.235308251365939	5.36501664891105	8.09417529237946e-08	5.22090053781223e-06
DYRK3	125.682398240556	3.25555091920822	0.607712012493328	5.35706198376975	8.45861087960055e-08	5.43482141671078e-06
KCNH4	60.6392340299482	5.64138520560521	1.05436173384166	5.35052157578816	8.77010953822895e-08	5.61320871873441e-06
GNA12	1510.81923128554	1.65468069645172	0.309394762592279	5.34812122412124	8.8871935299723e-08	5.66626950562888e-06
PHKA1	56.7417283234801	5.01471948430777	0.938432655309053	5.3437180131549	9.10591900963715e-08	5.78347967136993e-06
MAX	2767.92796656947	-1.11010347475713	0.207863504658572	-5.34054054645399	9.26698474879257e-08	5.86331321300513e-06
EPAS1	562.008387252381	5.65024562293275	1.05875872093156	5.33666973525497	9.46692493085992e-08	5.94443994616912e-06
DNAJC18	445.062063053476	1.9240133836533	0.360521647615271	5.33674855970507	9.46281204438994e-08	5.94443994616912e-06
CASP8AP2	1517.12526700778	-1.42113329933872	0.266333035052292	-5.33592574822606	9.50582988320604e-08	5.94634498014742e-06
AGRN	697.012110645257	3.14587553295822	0.590101211107528	5.33107791298022	9.7631517350101e-08	6.07818679470448e-06
NTRK1	41.4267955885733	5.47280883074184	1.02694266409831	5.32922530348581	9.86325781369068e-08	6.07818679470448e-06
PFKFB3	11109.2688457627	2.47042222671536	0.46352668765928	5.32962241978022	9.84171625321194e-08	6.07818679470448e-06
PCBP3	168.23605770867	3.50490365177888	0.65764523417781	5.32947472228051	9.84972277483923e-08	6.07818679470448e-06
OAS3	7018.19501921699	4.07716673123944	0.765596726926576	5.3254756555803	1.00689201766566e-07	6.18194406549767e-06
RASAL1	66.6365345984594	5.28521641472073	0.992973095874446	5.32261794068689	1.02284424981321e-07	6.23370923865943e-06
ABCD1	238.564024298566	1.63536862307543	0.307245538926381	5.32267654329485	1.0225146772108e-07	6.23370923865943e-06
ARHGEF4	83.7153448403737	5.21597251400485	0.981382771256356	5.31492162566438	1.06703242799049e-07	6.4791928786807e-06
CNTNAP1	64.6623724896764	-2.32033276143681	0.436633244778728	-5.31414588601169	1.0715874581244e-07	6.48310412165264e-06
VSIG10	60.161183409629	3.33345256107932	0.627609617590118	5.31134716175803	1.0881781044123e-07	6.55953761339734e-06
KIAA1217	168.294834217327	6.95030665931287	1.31111064001474	5.30108325505981	1.15117573485068e-07	6.91414498428251e-06
PCSK5	54.2563981366852	-3.9724330061582	0.750139043898889	-5.29559558120221	1.18629122799754e-07	7.09933201679251e-06
ZNF276	2406.81706945627	-0.974116116862088	0.184005229110491	-5.29395888133785	1.19696357803322e-07	7.13743353707075e-06
GPR160	61.9917104695987	-3.16236105243074	0.598164745827968	-5.28677270682922	1.24493167882587e-07	7.39685750533922e-06
BAK1	989.311146399749	1.27484053069072	0.241195827507538	5.28549993532075	1.25361917114968e-07	7.42187321433863e-06
ZFYVE9	162.602419871182	-3.24479223066836	0.614228871516799	-5.28270874447102	1.27287669883074e-07	7.50906656103816e-06
EEA1	797.689726749569	-1.45373439234535	0.275802023318602	-5.27093447268158	1.35730925034361e-07	7.9787643414702e-06
PDCD1LG2	115.822473001057	4.17677982274111	0.792751385595438	5.26871336794185	1.37383289605223e-07	8.04735968828897e-06
ZNF449	250.140763411234	-1.62770603859386	0.309081614068307	-5.26626613977154	1.39226405851373e-07	8.12660609083879e-06
ZNF469	121.823750733335	2.82371933294762	0.536535095769028	5.26287908324118	1.4181685389027e-07	8.24876486645263e-06
BTLA	452.590620736288	3.11961068312176	0.593131380995556	5.25956100634158	1.4439971730109e-07	8.36962976818239e-06
LINC00888	79.1851525800088	2.62513437033075	0.499314259829184	5.25747927012702	1.46043350669372e-07	8.43540287124107e-06
H19	10.3360674055611	16.1740287175466	3.07906596554423	5.2529010091175	1.49722015921768e-07	8.61785367338591e-06
ZNRF1	1208.87391924765	2.74470217370182	0.523249322269267	5.24549589820468	1.55862527750727e-07	8.93890163876329e-06
SUN1	3037.94877709463	-1.37986586675549	0.263087819915123	-5.24488692483241	1.56378203247955e-07	8.93890163876329e-06
ARHGAP32	99.6553538363838	-4.76312873113025	0.909137389702394	-5.23917373224465	1.61297139134388e-07	9.17639274357089e-06
CTSL1	1596.05265860875	4.66244178146635	0.889985872718551	5.23878178787766	1.61640024197545e-07	9.17639274357089e-06
RDH10	789.84854768633	3.35414239001518	0.640590591235798	5.23601569536717	1.64080005851159e-07	9.28312033103979e-06
CRMP1	64.7763240275773	4.07273945948822	0.778530349184158	5.23131752507291	1.68306122483573e-07	9.48983194697341e-06
CCDC50	1030.74563540748	2.08104867291031	0.398416792362389	5.22329558593866	1.75766477901889e-07	9.87688442094786e-06
CDKN1A	2014.56905609703	2.9497168355326	0.565320481531461	5.21777811329562	1.81082205557314e-07	1.01412152754175e-05
NCS1	724.538479538	6.53907768046898	1.25383552645823	5.21525953163906	1.83560046836106e-07	1.0245370021556e-05
SSH1	4397.40539614547	1.40466967130319	0.270556750584235	5.19177462129471	2.08299060519978e-07	1.15484064422732e-05
CACNA2D2	137.055287114866	2.09583086632163	0.403641406435276	5.19230889821434	2.07702020003938e-07	1.15484064422732e-05
GNGT2	82.6903094868464	3.1107127573732	0.601142981213765	5.17466368997999	2.28321864749139e-07	1.26163051731549e-05
KIF3B	1220.56466093613	1.10351856669835	0.213826319176416	5.16081729764941	2.45874048168448e-07	1.35410435099281e-05
abParts	507.15930043026	7.5730247482496	1.47114362009169	5.14771273506092	2.63681885581556e-07	1.44736907857134e-05
CADM1	600.116381995831	4.83872973686901	0.940740019877393	5.1435355514052	2.69615604005429e-07	1.4702032459204e-05
NRSN2	41.0380564047421	2.7379246997631	0.532242193878552	5.14413312445469	2.68758910454623e-07	1.4702032459204e-05
PPP1R16B	11095.3042610233	1.43396801800935	0.279432036074184	5.13172375707363	2.87100652589798e-07	1.55531618234676e-05
NHS	61.113554080525	5.67766485205025	1.10628892025137	5.13217184780279	2.8641780545091e-07	1.55531618234676e-05
F2RL3	5.16786554671277	21.968894600654	4.28819111217532	5.12311462478395	3.00529525185818e-07	1.61749283733939e-05
Ig.kappa	815.299069011323	7.09316303386753	1.38438447546792	5.12369443573113	2.99606381711458e-07	1.61749283733939e-05
CACNA1I	1048.25745708462	-3.92704614821779	0.76707719401424	-5.11949276925692	3.06358514854457e-07	1.64352915881629e-05
RPL14	10371.4413299258	-1.27337001499532	0.24908501097719	-5.11219045256776	3.1844453095983e-07	1.70285644829713e-05
PLA2G16	212.929269107507	2.75685126554768	0.539680129162903	5.10830604384829	3.25059844481251e-07	1.72157093992514e-05
RAB27A	2798.83206348218	1.45961078659247	0.285725011924805	5.10844597313937	3.24819252196809e-07	1.72157093992514e-05
ADAM22	85.2407969067587	-2.01516477882901	0.394402845373248	-5.10940730389997	3.23170996249054e-07	1.72157093992514e-05
AK310472	53.5631547042851	10.0750414584494	1.97357430231133	5.10497195198082	3.30843582743567e-07	1.74662231564972e-05
PDCD4.AS1	173.578715817156	-1.81188918966805	0.354977973493212	-5.1042299099234	3.32144273002279e-07	1.74792241700279e-05
AX746755	83.6590713205093	2.19147271440939	0.429722188081292	5.09974298556541	3.40114992896917e-07	1.78420450545955e-05
ERI1	862.539261605577	1.40136360633486	0.274880346284751	5.09808585908568	3.43105201011954e-07	1.79421290762624e-05
NETO2	772.563937664496	3.061374515327	0.600596966265683	5.0972194121486	3.44678751274652e-07	1.79677347794966e-05
ISM1	16.3685704850882	-5.6277943700257	1.10426104979375	-5.09643473441069	3.46109810043658e-07	1.79857753012342e-05
PTPN3	38.7952456613583	9.60651369068026	1.88524471994708	5.09563219514012	3.47579375645947e-07	1.80056978440089e-05
MAPK11	382.305393289167	2.9691805962954	0.583736545351239	5.08650798025472	3.64716380971714e-07	1.88228265969893e-05
SH2D1A	2409.94362005974	1.63834742647498	0.322126568472874	5.0860363187116	3.65624067336102e-07	1.88228265969893e-05
PTPRJ	5911.86958478451	1.62162853247057	0.319154462847938	5.08101474753058	3.75423968029426e-07	1.92675019133864e-05
TNIP3	188.469628683486	3.64210007422906	0.718109616571289	5.07178847098407	3.94094304292408e-07	2.01632755625162e-05
CREB3L3	63.2725993887042	9.77208818412975	1.92721408884802	5.07057738975485	3.96610595558546e-07	2.02295810540739e-05
RPL31	10993.0467131736	-1.57603827666633	0.311164132310582	-5.06497411820344	4.0845584126438e-07	2.07698542350909e-05
AK026905	110.872515249834	2.40880266738726	0.475712762125989	5.06356536793795	4.11487197745626e-07	2.07964124299672e-05
PAPLN	82.4754540148996	2.96993552991934	0.586478867489117	5.06401115974473	4.1052560053699e-07	2.07964124299672e-05
PLAC8	440.022796656675	-3.80709783933535	0.752568933656605	-5.05880281403233	4.21896858843042e-07	2.12577028238331e-05
RGMB	100.507054119126	-3.82458395439339	0.75688212898039	-5.0530773656204	4.34747690501934e-07	2.18388256528805e-05
ZNF624	236.97094952844	-0.935351297169182	0.185267839736214	-5.04864362050609	4.44957898939458e-07	2.2284190606403e-05
ZFAND1	635.316214653541	-1.0118894021471	0.201008190605471	-5.0340704978196	4.80172953080966e-07	2.39753826603108e-05
GALNT10	4011.33003928518	1.68041786962298	0.333893605893369	5.03279439906266	4.83381465239408e-07	2.40631067545756e-05
NBL1	377.449491659023	4.49672682203607	0.893737337400499	5.03137402216531	4.86977054020565e-07	2.41695168398171e-05
IRAK2	668.337001913724	2.83051972211895	0.562914989407176	5.02832536951958	4.94781818451184e-07	2.44835767297471e-05
GZMB	295.640690916074	7.090010696046	1.41049116222417	5.0266253954161	4.99186116024482e-07	2.46280007301721e-05
MICAL2	2078.69123369265	2.6601820362252	0.531163432242505	5.00821757438054	5.49364128888159e-07	2.702317259519e-05
SLC35A2	1043.6950673771	2.43267346052285	0.485969119100463	5.0058190220518	5.56250017679813e-07	2.7280936517983e-05
EVC2	284.551051009062	2.76945205868627	0.553533217451484	5.00322649368194	5.63786349188348e-07	2.75689861666526e-05
CNTRL	3148.33053810698	-0.907963228254892	0.181588200872889	-5.00012238620319	5.7293934716663e-07	2.79341634058271e-05
NCAM1	94.5460526018725	6.50908441473594	1.30253353725745	4.99724899862549	5.81539584551246e-07	2.82703275457654e-05
TTYH2	277.887903496898	-3.200988720296	0.640855734454333	-4.99486631421272	5.88765374595062e-07	2.85146314512573e-05
FAM13A	356.609143109999	-2.1983085011415	0.440149361641494	-4.99446027353789	5.90005344017691e-07	2.85146314512573e-05
CDH23	60.3824424808777	-3.62686865012882	0.727556294250748	-4.98500071924172	6.19615824176171e-07	2.98586381318848e-05
FES	307.973291625529	5.00096100158003	1.00349131340217	4.98356182538852	6.24243552117887e-07	2.99944503288644e-05
RHOJ	6.72872725443164	16.5844282766905	3.32860150007073	4.98240125059672	6.28000411851797e-07	3.00877538360325e-05
EDA	24.0854254553193	-4.57474211035751	0.920512309892016	-4.96977830844453	6.70294959105123e-07	3.20215548619182e-05
BATF	2554.27120564025	2.72766632784452	0.549827447266638	4.9609497332383	7.01493450476906e-07	3.33199338927096e-05
AFF3	111.499373299072	-3.64799674041567	0.735308067531872	-4.96118144420815	7.00657036108961e-07	3.33199338927096e-05
TULP4	1420.63443084931	0.993728307565721	0.200790074874348	4.94909077646186	7.45609682010157e-07	3.53142048533782e-05
SLC39A1	980.172318276577	1.59268856589157	0.32186514685816	4.94831012751263	7.48605663840513e-07	3.5355088574029e-05
CXCL14	8.82841012065283	27.3954685619285	5.53743777426696	4.94731853949458	7.52427913882873e-07	3.54346520694216e-05
JAG2	147.426407529668	3.42998188475087	0.693413512245932	4.9465172284303	7.55530436399287e-07	3.54799661308526e-05
KLF2	1916.70169482664	-3.2255733114832	0.653102556790804	-4.93884655318596	7.85860188803855e-07	3.68000122875749e-05
IL12RB2	1211.63253833413	3.39022589066056	0.68655410276025	4.93803165261173	7.89150362300564e-07	3.68499874812858e-05
MAP2K3	1381.0769640509	1.29128247954801	0.261621842863124	4.93568298967904	7.9870752289563e-07	3.71915017051709e-05
GNA15	680.804510028258	2.85037241702927	0.577661070030155	4.93433358228637	8.04248844968248e-07	3.73446305407245e-05
USP51	143.370527171526	2.60801286124945	0.529484086331429	4.92557364531817	8.41132227394487e-07	3.8948181378543e-05
LOC645895	42.688172111988	-2.38558193169004	0.48442481051363	-4.92456595928817	8.45478073860098e-07	3.90403622016124e-05
AXIN1	1292.8335557216	-0.787359777406266	0.160059727672198	-4.91916229558241	8.69153825920148e-07	3.9911254770854e-05
MINA	476.508533075201	-1.23668000503207	0.251374818253271	-4.91966543675849	8.66922672731874e-07	3.9911254770854e-05
KLHDC7B	311.24634489527	2.2798583298947	0.463823867633524	4.91535362664016	8.86223442182461e-07	4.05826685112118e-05
POSTN	12.4163249680724	24.628940817209	5.01865787190664	4.90747555338977	9.22561503860431e-07	4.2130308676293e-05
RASGRP2	3241.13016743094	-2.9645024164723	0.605341865167943	-4.89723673027282	9.71937214958472e-07	4.42631956383698e-05
TBK1	1320.40744956947	0.959104037719203	0.196256599347634	4.88698999629725	1.02389294278889e-06	4.64084365841576e-05
RCAN2	117.551068262827	5.99647359062782	1.22706416462536	4.88684598857847	1.02464184048994e-06	4.64084365841576e-05
KDM5B	2289.08353352365	1.46997824469154	0.302297541412917	4.86268673513179	1.15803043789013e-06	5.23070042749448e-05
RBFA	217.103770185856	-0.807493794131609	0.166260127613064	-4.85680966160982	1.19292162980819e-06	5.35909535429008e-05
TCF7	5626.25663090198	-2.51133933858593	0.517037585637483	-4.85716978484179	1.19075486377953e-06	5.35909535429008e-05
IL15	102.879785392262	2.79914747078838	0.576710941325657	4.85364030783622	1.21215509108507e-06	5.43078241754518e-05
NR3C2	393.605002711688	-2.76861611339915	0.570690225706587	-4.85134664777419	1.22626005087359e-06	5.47916788769044e-05
IGHG1	901.577223122521	9.46298679375238	1.95392779514247	4.84305859063866	1.27855566737786e-06	5.68220302898735e-05
C6orf170	105.582398645958	-1.76821740692746	0.365096460574994	-4.84315132538584	1.27795883897883e-06	5.68220302898735e-05
PDCD1	587.578556366007	2.80933327823569	0.580982228826544	4.83548917478925	1.32818602856822e-06	5.88698925015386e-05
RPS6	27232.9033223076	-1.63058044195793	0.33725590194775	-4.8348462770877	1.33248564776021e-06	5.89029722211227e-05
B3GAT1	165.639285164961	3.79147001453489	0.784542342954434	4.83271559347192	1.34683130471844e-06	5.93787833465894e-05
CLIC5	810.039111849375	2.70724836927434	0.560464361593703	4.83036666519914	1.36281850899849e-06	5.99242504606579e-05
NACC1	1188.40904175183	1.19644586290122	0.248141684998686	4.82162383521958	1.42394278185557e-06	6.24462949598406e-05
C6orf48	1879.08239848659	-1.86183662589553	0.386255650560363	-4.82021848274443	1.43401084922168e-06	6.27218940568542e-05
TP73	59.551162174997	3.29975838325192	0.685213551177393	4.81566422260913	1.46711047747284e-06	6.40007641712296e-05
SMIM3	572.2960957106	2.00126794061946	0.415769879708928	4.8134028901288	1.48381720494599e-06	6.43906748858367e-05
SNHG7	554.792331997812	-1.51202775785857	0.314127722765762	-4.81341711755271	1.48371152315189e-06	6.43906748858367e-05
CEP85	567.353846135683	-0.886737888293659	0.184256488827999	-4.81251918960322	1.49039556771564e-06	6.45072776136349e-05
CRBN	1069.62411818988	-0.916534695556004	0.190489721901245	-4.81146534525974	1.49827716194784e-06	6.46795325875243e-05
LEPROT	1358.59612077562	1.10293064299885	0.229557582367745	4.80459251932695	1.550669847533e-06	6.67674131494925e-05
MAPKAPK5.AS1	414.149266807785	-1.11410058673598	0.232040323462862	-4.80132319292468	1.5762064016426e-06	6.75162106460709e-05
NKX2.1	12.7445799113668	20.9614809592371	4.36546376406826	4.80166188338778	1.57354225089815e-06	6.75162106460709e-05
VCP	5796.12347994256	0.865998884255217	0.180661923946971	4.793477592486	1.63914775061901e-06	7.00313202629156e-05
CPLX1	54.4240301034617	2.6144253483114	0.545804803092038	4.79003726881922	1.66750339068647e-06	7.10596496334436e-05
NAGA	736.271799309441	1.73047242456452	0.361476297217069	4.78723622513305	1.69093761474205e-06	7.18735201014847e-05
FLT1	75.6137102932824	5.48553020926321	1.14605243460238	4.78645657357413	1.69751648052059e-06	7.19686207099485e-05
WHAMMP1	389.99568634511	-2.1193586999671	0.442991641988714	-4.78419568019999	1.71673377893848e-06	7.25976935037328e-05
BCL3	1394.1057492078	2.01897811266782	0.422371106025364	4.7801047085512	1.75203920705972e-06	7.39021728636868e-05
TESC	60.9080009313374	3.06698348928175	0.641979186556063	4.77738773079976	1.7758714246973e-06	7.45349645731259e-05
CO9	29.1196648104971	18.3971445962272	3.85089434242392	4.77736934860882	1.7760337218064e-06	7.45349645731259e-05
KATNAL1	554.482599505937	1.17504183881448	0.246202123499444	4.77267142180896	1.8179825592139e-06	7.61027699093152e-05
PTGER2	720.376084861944	-3.20078787285247	0.670872225610188	-4.77108419556527	1.83236920747076e-06	7.65117993759265e-05
GAPDH	24802.0792584457	1.73814551898882	0.364378997753119	4.77015835080178	1.84081153138492e-06	7.65585939358737e-05
ICOS	4959.58696409226	2.1556788782536	0.451929134765709	4.76994889778717	1.84272660797573e-06	7.65585939358737e-05
CCDC109B	1232.14808056594	-1.42941202842616	0.29986774067442	-4.76680827758041	1.87167258581654e-06	7.7566791137702e-05
SQRDL	1250.16190728129	1.6482386966399	0.34597373348386	4.76405731742289	1.89738570089232e-06	7.84363161189325e-05
PTMS	209.776679551314	3.36618747587226	0.707370423683001	4.75873370326376	1.94811246274869e-06	8.03329858084203e-05
BC069776	11.580399040804	30.8917710902124	6.49751870037825	4.75439510292045	1.99041451071077e-06	8.18737006055893e-05
GCNT1	593.180802493687	2.3936311970945	0.503742380248532	4.75169707959364	2.01716416595034e-06	8.2768639551878e-05
TMEM178B	56.9487201294389	6.30761714021617	1.32893714298765	4.74636228921686	2.07107615496976e-06	8.47709368418117e-05
MORC4	265.180889755756	-1.47743784325732	0.31150293174685	-4.74293399093267	2.10644922384586e-06	8.6006425575598e-05
MYL6B	154.550398477233	2.0635634862707	0.435512716424772	4.73823934054323	2.15583100740222e-06	8.75912024747711e-05
PRELID2	23.3675089579904	3.82750736410066	0.807780875666621	4.73829906030149	2.15519590603133e-06	8.75912024747711e-05
AK311257	101.542409074602	2.31793097485118	0.489688880474174	4.73347684065583	2.20706156826987e-06	8.94534464968452e-05
HUS1	446.522501988384	-0.727697154971189	0.153796991534618	-4.73154349581273	2.22819059720035e-06	9.00895500726589e-05
NMB	189.903047776193	4.19632624928832	0.887237199328047	4.72965544328667	2.24901202415208e-06	9.07101516408005e-05
TMEM64	751.32705531024	1.67327830674491	0.353862784441774	4.72860775507812	2.26064639093678e-06	9.09580952003859e-05
F2R	2591.90228831723	2.42773406430206	0.514258231829751	4.72084628701827	2.34865384475145e-06	9.42703021415129e-05
ITGA6	935.331714157836	-2.75175238933904	0.583054940801403	-4.71954218509286	2.3637602451933e-06	9.4647472426496e-05
CREB3L2	2192.93253442851	1.94271354506828	0.411951949039924	4.71587414404976	2.4067518002658e-06	9.61366857662797e-05
GOLGA8O	260.707112335836	-2.66778958376847	0.566421354767246	-4.70990290411052	2.47834830086096e-06	9.87586052484908e-05
IGF1R	838.476242318357	-3.22563147127405	0.685230012263399	-4.70737039175998	2.50932722651843e-06	9.97532792182157e-05
SYNGR2	1763.93617885325	1.33080545455368	0.282918484928166	4.7038476644309	2.55303768831642e-06	0.000101248099902443
TFE3	2098.17820529461	0.85795657769801	0.182553169451665	4.69976270625733	2.60463963351527e-06	0.000103047998102106
PROB1	96.1476325587002	2.29761242518003	0.488986682039821	4.69872188664827	2.61794662489793e-06	0.000103327860002222
RILP	39.2699043918324	2.27303501967995	0.484026392739033	4.69609726613705	2.65179304398061e-06	0.000104415138456215
KIAA0247	4061.77071450563	1.08915986471026	0.232114080097406	4.69234724689344	2.70088185885299e-06	0.000106096015578687
IL1RN	150.540956521311	7.62060196225801	1.62465048537664	4.69061009174003	2.72391616325839e-06	0.000106747891816393
CCSAP	625.688804695439	-1.67604773092429	0.357540806587011	-4.68771032577622	2.76278702283037e-06	0.00010776169524108
OFD1	2802.93794803534	-1.40589222824613	0.299894189336349	-4.68796088166064	2.75940746580071e-06	0.00010776169524108
C3AR1	465.359285217751	2.67560987283929	0.571076208939209	4.6852063366627	2.79678033968855e-06	0.000108831520401449
DLEC1	168.924085523215	-2.6691390858619	0.570185210607782	-4.68117909094269	2.85229621667749e-06	0.000110473164448277
TNS3	145.280766827804	6.6991419174805	1.43097972266676	4.68150722988308	2.84773351808607e-06	0.000110473164448277
EEF2	35775.0718400798	-1.11155321610163	0.237818416683845	-4.67395768419116	2.95450231414255e-06	0.000114164999677252
C9orf114	1115.95623619952	-0.699275377880347	0.149947490660958	-4.66346835680938	3.10924013571515e-06	0.000119864822627326
HTRA1	42.8427145771211	7.85542801002076	1.68528092442748	4.66119796181126	3.14374161632672e-06	0.000120913700171341
NFAT5	5851.82533778378	1.34523829774832	0.28874716282875	4.65887970835632	3.17934913994068e-06	0.000122000163640733
RPL36	4898.56390700196	-1.46855585598863	0.315373632312724	-4.6565587782951	3.21538510859921e-06	0.000122814375449883
RPS3A	27055.5037933725	-1.50265276646012	0.322677691251346	-4.65682260410635	3.21126916148495e-06	0.000122814375449883
USP44	32.9318534536571	-3.45629174583133	0.742455765542765	-4.65521571282383	3.23641684184508e-06	0.000123050646759784
abParts_2	1519.18082089726	5.6118352799483	1.20540103730549	4.65557528678818	3.23077319586981e-06	0.000123050646759784
BC050399	183.823872748499	-0.988439713416013	0.212496526620569	-4.6515570354755	3.29438130121777e-06	0.000124967869176858
MED30	248.282052318501	-1.15033066564358	0.247364674478694	-4.6503433364842	3.31382891483674e-06	0.000125418588861298
AK124806	78.2880053619027	5.04427272116436	1.08496422410267	4.64925258280867	3.331400420568e-06	0.000125796411780765
RPL22	9403.66708393556	-1.35867632875314	0.292440327224489	-4.64599510487542	3.38441027729931e-06	0.000127398405723985
RASA2	863.028193035843	-1.05821734369423	0.227784092273158	-4.64570345160546	3.38919568825948e-06	0.000127398405723985
FAM53B	3519.11499316867	1.48959907315783	0.320760324210842	4.64396298645306	3.41788820627174e-06	0.000128186273292685
VIPR1	160.733814809574	-3.58122578630443	0.77151665832888	-4.64179969109343	3.45387609074033e-06	0.000129243575521902
LOC100996255	27.5350304669294	-2.87845117998296	0.620611301029532	-4.63809017851898	3.51643364262098e-06	0.000131288109220108
CST7	985.479094187261	2.28376234743598	0.492511638498282	4.6369713300571	3.53551428863847e-06	0.00013170386598373
TFRC	5497.32049364813	2.23454835639463	0.482798790346803	4.6283221935778	3.68640177855665e-06	0.000136710251192693
IQCG	161.311823418901	1.5133158535299	0.32696719859673	4.62834149732667	3.68605824297599e-06	0.000136710251192693
PLAGL1	313.013317675486	2.54371982206722	0.54970274612736	4.62744608788595	3.70202558032336e-06	0.00013698320992192
TICAM2	50.8120606447827	5.07797710671689	1.09883453891444	4.62123907365847	3.81454881779594e-06	0.000140832462700676
CLEC7A	123.212236559587	8.75223228339758	1.8941848638933	4.62057978090283	3.8266915401301e-06	0.000140966812579415
VLDLR	127.774289468363	4.9893506000965	1.08013321937969	4.61919929003003	3.85223727325218e-06	0.000141593209043684
KEAP1	1033.86366418761	0.808025390077482	0.174972776266116	4.61800633973229	3.87444419233631e-06	0.000142094383576015
IL18RAP	802.160457202965	2.77670955814501	0.60135706372092	4.61740574054957	3.88567080948543e-06	0.00014219153423585
DTHD1	260.837615543388	3.30142787597443	0.715605885151772	4.61347222609025	3.95997200784663e-06	0.000144591312718224
GPNMB	229.322918236236	9.38694649645875	2.03514916504932	4.61241203232946	3.98023009938691e-06	0.000145011591994586
BC044305	11.439444412067	7.639311060257	1.65765882112846	4.60849419849646	4.05595689758807e-06	0.000147446485726573
NACA	9712.05360570267	-1.1805904471916	0.256372111637019	-4.60498780328777	4.12490035726748e-06	0.000149624667882764
SLC16A3	1148.89687303208	3.18420402358952	0.691889124044255	4.60218828846029	4.18074985194467e-06	0.000151319411125954
PRKCQ.AS1	571.766146867377	-1.471988552818	0.319967261588156	-4.6004348867187	4.21609797799982e-06	0.00015174210439211
MDM2	3138.09819679102	0.952593606876863	0.207074418706364	4.60024764443581	4.21988961360698e-06	0.00015174210439211
RPL34	8939.31958381084	-1.60631919146083	0.349115932119937	-4.60110537409959	4.20254743947924e-06	0.00015174210439211
BBS2	1082.11160051328	-1.27916372774133	0.278494756246509	-4.59313397846917	4.36638532558535e-06	0.000156670063944217
RPL32	13953.3974069339	-1.54266518464995	0.335934302004471	-4.59216333504823	4.38674819356134e-06	0.000157060744718502
GLDC	22.9374754628721	7.8197436471828	1.70301564392309	4.5917039429944	4.39641734761042e-06	0.000157067694765814
EFHC1	94.0594882528088	-1.78532561443317	0.388911296827123	-4.59057278355885	4.42031278881707e-06	0.000157581774409076
IVNS1ABP	8377.22815516165	-1.69426105492219	0.369133654903754	-4.58983089841521	4.43605242855408e-06	0.00015780352169129
SPON1	1107.41202254973	-2.67264217786592	0.58283296599893	-4.58560571172433	4.52672164872337e-06	0.000160684078738517
PUSL1	137.032277081729	-0.976205501110772	0.21297523791654	-4.58365728645564	4.5691289637902e-06	0.000161842843659722
EGLN2	1640.15775905536	-0.862163320840082	0.188230019265454	-4.58037099610666	4.64151842912603e-06	0.000164056398719877
DKK1	9.09047645668891	22.9200225908134	5.00617286189828	4.57835221097866	4.68653101592323e-06	0.00016510215808225
AL049415	260.474230103224	5.40704962015988	1.18105514689555	4.57815169289304	4.69102470029197e-06	0.00016510215808225
LHFP	24.7772784590541	6.61924376491112	1.44778274961652	4.57198689973643	4.83121150023389e-06	0.000169317110019825
RPL3	41725.3895636968	-1.41492045563879	0.309461205681772	-4.57220623994398	4.82615560756664e-06	0.000169317110019825
IFI35	732.379063397818	2.35444126010344	0.515623886308933	4.56619897297153	4.966473816275e-06	0.000173690372262428
THNSL1	101.592520119467	-2.13252914210772	0.467099999196979	-4.56546595113228	4.98386088634717e-06	0.000173931498764162
BST2	1099.72275070593	2.21253771102651	0.484685609817938	4.56489251219487	4.9975033185009e-06	0.000174041202753759
CDH1	476.20951154794	5.16847509294429	1.13292555315666	4.56206065662779	5.06540078595851e-06	0.000176035951423133
HVCN1	63.4716783365184	-2.75073813040406	0.604257814162856	-4.5522590952588	5.30729172550705e-06	0.000184056432915754
SNHG8	427.061312167397	-1.9380639723702	0.425865788642901	-4.55087969979039	5.34220873592733e-06	0.000184495404615557
CCT6P3	319.488683417148	-0.815171328022639	0.179111221333844	-4.55120188423733	5.33403356140829e-06	0.000184495404615557
TTC21B	640.382379195269	-0.894740791938689	0.196725102156162	-4.54817805217576	5.41123454738766e-06	0.00018649071744708
RPL30	15957.8383301404	-1.51234893100246	0.332917103458081	-4.54271923939433	5.55331923161784e-06	0.000190990400212716
PVRL2	70.2686977801979	7.9346677490881	1.74744776661402	4.54071812656403	5.60629431210369e-06	0.000192188535033024
ACOT9	887.523591047295	1.8303163086634	0.403106462505871	4.54052831920734	5.61134408855545e-06	0.000192188535033024
UNQ6494	16.8008362497937	8.45756209112713	1.86311912469278	4.53946394464807	5.63974226832412e-06	0.000192762902230946
RCAN3	2408.386112044	-0.953775447807859	0.210261641970556	-4.53613621043357	5.72941844362179e-06	0.000195425040205594
RBKS	81.3996225785538	2.64829349970885	0.584354837791365	4.53199550758983	5.84290928179259e-06	0.00019888687302726
KIF26B	16.7619784588795	5.09005466900368	1.12348313242658	4.53060177059339	5.88159133434778e-06	0.000198977835815272
MOAP1	1347.08405593209	-0.834420514035999	0.184173811100068	-4.5306143639642	5.88124072065558e-06	0.000198977835815272
IL8	1649.84200450926	6.15939587213687	1.35939696317639	4.53097663080306	5.871163362125e-06	0.000198977835815272
FURIN	18678.9460483885	2.94709789659347	0.650705808861232	4.52907881943	5.9241398321405e-06	0.000199880601213073
BTNL9	14.428332115028	8.31010669140745	1.83495292685715	4.52878467331625	5.93239161469697e-06	0.000199880601213073
SIPA1L2	179.542538472218	4.19298601762284	0.926829643447146	4.52400939834846	6.06790280414766e-06	0.000203295613016764
DCHS1	168.966212174254	-3.31118085071708	0.731970107810728	-4.52365583701306	6.07805297187797e-06	0.000203295613016764
RPL18	10095.4239221084	-1.26475460774346	0.27959704714004	-4.5234905757427	6.08280292310521e-06	0.000203295613016764
PDLIM7	170.71030912318	2.15475466523956	0.476316337790298	4.52378911719843	6.0742248091407e-06	0.000203295613016764
GADD45G	216.747866928429	3.52609377530136	0.780401235888967	4.5183088046814	6.23355262373702e-06	0.000207914691838408
AK097288	426.6521312528	7.3199957597308	1.62089581182608	4.51601867703279	6.3013109177223e-06	0.000209752672857596
DDX39B	14787.8272193551	-0.790350034134147	0.175108482837385	-4.5134879894317	6.37700625717881e-06	0.000211846959369245
BBIP1	264.531037168577	-1.04317762950224	0.231225237598756	-4.5115214945198	6.43642593972855e-06	0.00021339326560576
MYZAP	14.7554386725963	-5.85379078284022	1.2981345664869	-4.50938672612511	6.50152973836988e-06	0.000215121473997919
MATN1.AS1	76.7141013227055	-1.87555244873303	0.416088347506755	-4.50758224778832	6.55705161867255e-06	0.000216526383830149
IFI27	62.4543893398618	6.84429033301236	1.51945691104331	4.50443200018936	6.65507030521217e-06	0.000219010241277322
EIF4EBP3	35.2777062763387	-2.38644635907421	0.52986273908645	-4.50389541108088	6.67190516046616e-06	0.000219010241277322
DNAJB5	80.4568102406194	1.96158483884432	0.435503127627716	4.50418082995068	6.66294541233573e-06	0.000219010241277322
C17orf51	98.9974498550607	-2.52393677422903	0.560595143110502	-4.50224516792062	6.72393529305368e-06	0.000220281967100693
C16orf45	91.0074917073348	2.41050627929949	0.53553308987777	4.50113414999186	6.75918269953005e-06	0.000220999944004161
TMPRSS3	392.580681159494	3.45027458477104	0.76663585485577	4.50053902764587	6.77813577512372e-06	0.000221183379417767
KLF10	1666.11804664246	2.64275678951022	0.587417628273069	4.49894021274026	6.82930588660188e-06	0.000222415331399213
IFI6	2039.96067095734	4.09989455984381	0.911602093149418	4.49746066913846	6.87698774599164e-06	0.000223323824951165
RPL29	10227.505074128	-1.34910013216423	0.299984057903728	-4.4972394252937	6.88414517403905e-06	0.000223323824951165
AIM2	490.432577026378	3.14513237183702	0.699832928435797	4.49411887329556	6.98585982996244e-06	0.000225739957897246
FER1L4	53.496773703012	3.90060336536719	0.867879552196135	4.49440634417169	6.97642991245247e-06	0.000225739957897246
CD276	68.1057507570882	9.36347228845522	2.08399901894667	4.4930310443178	7.0216543977082e-06	0.0002264551847292
IFNG	250.373350795067	5.82740968646259	1.29711113156481	4.49260633468815	7.0356768515856e-06	0.000226466825570358
WDR85	676.020976285275	-0.809224114565654	0.180312224055776	-4.48790490385907	7.19270200168954e-06	0.000231072521476759
FBLN5	132.793613091588	-2.8593831899969	0.637270740392729	-4.48692056414635	7.22600006545983e-06	0.000231245951901791
GRB2	4498.37347294975	0.448231903871267	0.0998972542711784	4.4869291667868	7.22570841937859e-06	0.000231245951901791
ANKRD35	13.7146042741902	4.91135901667247	1.09524762652497	4.48424529551855	7.31724501048555e-06	0.000233544358040355
KAT8	644.284418142207	-0.645692756780551	0.144012746892405	-4.48358059070259	7.3400862966173e-06	0.000233544358040355
LOC100506190	643.988827275475	1.23353205575613	0.275107502954945	4.4838182983259	7.33191011651047e-06	0.000233544358040355
KALRN	25.8640799215143	-5.08475146709671	1.1350051508898	-4.47993690875366	7.46651059697523e-06	0.00023711177426448
SOCS6	60.5353671058428	3.09709247935292	0.691899584888465	4.4762167039776	7.59773685118521e-06	0.00024077093752097
TFPT	247.477886674709	0.767806716438252	0.171575527993742	4.47503630276606	7.63983309018702e-06	0.00024077093752097
ELMO2	1636.98904018351	0.630782843317931	0.140954595697838	4.47507823490997	7.63833386589075e-06	0.00024077093752097
LAT2	121.88034873417	2.5821084584231	0.576971045360648	4.47528256259219	7.63103244370379e-06	0.00024077093752097
APOBEC3C	907.926928997366	1.94386934616435	0.434524711733488	4.47355304237933	7.6930463265446e-06	0.000241987910730797
DPY19L1	1023.16679162567	1.4479217176973	0.323718717127612	4.47277726337499	7.72101902143704e-06	0.000242407826360534
GEM	170.512046067293	5.16055279628547	1.15441280670477	4.4702837375965	7.81158958928438e-06	0.000244787751647575
CDC42BPG	110.607460101609	-2.2668615168601	0.507251736070438	-4.46890834602351	7.86198069993655e-06	0.000245901988797827
MYL6	7236.93624969852	1.06143160827099	0.23757401036192	4.46779345372841	7.90305563608098e-06	0.000246721192616411
MBTPS1	3007.17986200281	-0.408528944562685	0.091451229161432	-4.4671782797095	7.92580766730453e-06	0.000246966379137044
RPL17	14960.6588949281	-1.20650992330283	0.27014570508285	-4.46614512317642	7.9641596176035e-06	0.000247695823604152
SLC1A4	3387.9062932557	3.03790813444362	0.680432208383838	4.46467421296716	8.01906770011026e-06	0.000248471187410706
RPL7	18753.0302734151	-1.32563678599019	0.296915311062678	-4.46469662088377	8.01822851980684e-06	0.000248471187410706
RUFY4	35.4377617250551	4.13229304128676	0.925776939654805	4.46359470006628	8.059595243359e-06	0.000249261026770825
ZNF813	171.181001611011	-1.01150696884389	0.226651083691406	-4.46283755793151	8.08813694597883e-06	0.000249677925797935
MYC	2045.56323392091	-2.90565833135703	0.651348077304294	-4.46099164579183	8.1581270928177e-06	0.00025137039557182
SRGN	12578.8110182358	2.06579987903967	0.463179695782682	4.46003980280025	8.19444331279145e-06	0.00025182270395709
AXL	75.5283178095177	5.20168241968798	1.16634588329625	4.45981118824489	8.20318876375873e-06	0.00025182270395709
ACP2	401.382885614448	1.18682197358578	0.266233588151923	4.45782210210281	8.27965694237101e-06	0.000253302841966248
PITPNA	1666.85878124433	0.670028784357545	0.150306080725271	4.45776232820694	8.28196539456516e-06	0.000253302841966248
EXPH5	85.2675062557835	-3.46561116859027	0.777805357757648	-4.45562779174131	8.36480504927531e-06	0.000254428207893279
RPS25	11094.2648213985	-1.25426480962995	0.281461742166635	-4.45625327255803	8.34044896023803e-06	0.000254428207893279
AX747164	37.1793078008327	7.48415615482509	1.67958656432854	4.45595143101011	8.35219413052961e-06	0.000254428207893279
SNHG6	1188.56257190509	-1.47947531902458	0.332191761814198	-4.45367853478583	8.44114550657694e-06	0.000256279979967996
CD177	303.396285134188	8.55749597329719	1.92190724005828	4.45260613776432	8.48342821102093e-06	0.000257092850921561
AGPAT2	342.9066364636	1.75597331527836	0.394443557836774	4.45177334092753	8.51640346668024e-06	0.000257621204867077
IL21R	2716.44612817834	2.44388606542452	0.549230211359413	4.44965701973239	8.60075299383205e-06	0.000259698875006838
RPL5	14887.8378099106	-1.29638918425963	0.291683453276844	-4.44450711788989	8.80935916917052e-06	0.0002655140853588
TRMT13	669.999165425457	-1.07751162480406	0.242500687105758	-4.44333431655038	8.85753703997228e-06	0.000266481654286063
ATP6V1A	1018.53770059915	1.29703651947262	0.29200501184605	4.4418296496789	8.91971652734291e-06	0.000267866197235079
SNX33	158.972798718626	2.07279857265997	0.466902549878776	4.43946723614625	9.01818417473471e-06	0.000269964275440529
CCL3	83.4969873261359	6.17869732205611	1.39179517612171	4.43937256577743	9.02215169174476e-06	0.000269964275440529
TEAD3	48.716569925672	4.76650016273894	1.07454440318919	4.43583359477023	9.17166784264147e-06	0.000273450967315589
EGR3	123.961416465905	5.47878463231786	1.23507164481872	4.43600551862884	9.16434993468436e-06	0.000273450967315589
CD109	259.215763484077	3.7454091050226	0.844583939532341	4.43462032571503	9.22346937189832e-06	0.000274501708757556
ZNF550	654.206125207569	-1.35079239024424	0.304655851344026	-4.43383044929242	9.2573439059458e-06	0.000275016110983626
NAP1L1	12526.8375713832	-0.876600023688139	0.197772211355953	-4.4323720591384	9.32020080419663e-06	0.000275894587019942
RPL18A	13226.6375332162	-1.38375082960783	0.312170454208227	-4.43267711903582	9.30701903142713e-06	0.000275894587019942
ARNTL2	365.682853303065	3.97252396011437	0.896437948977905	4.43145447450517	9.35995764003075e-06	0.000276085440923113
TMEM220	158.62768872349	-1.76086413929621	0.397346311241212	-4.43156030263803	9.35536409778446e-06	0.000276085440923113
2008-09-01	484.281873559596	1.59178820830693	0.359448118105105	4.42842270728339	9.49247240455621e-06	0.000279496829574295
MGAT4A	4627.39049365725	-1.86342840945623	0.420892226219412	-4.42732911984178	9.5407101156193e-06	0.000280419063096846
RPL26	11466.2222795423	-1.19397732236136	0.269743499775004	-4.42634326075425	9.58439660045213e-06	0.000281204499903885
HEATR5B	1746.22063127342	-0.875284681325302	0.197838665510532	-4.4242346614429	9.67847752834967e-06	0.000283463113052036
ABI3	460.525105941093	2.5834644407308	0.584089023739634	4.42306623772888	9.73098913367539e-06	0.00028449842481294
METTL22	147.277955636736	-0.745624320851056	0.168595793108072	-4.42255590786361	9.75400980455531e-06	0.000284669402341749
PHKG1	63.6837618404513	-2.88747862561908	0.653011873892102	-4.4217857914421	9.78884779857167e-06	0.000285184059678247
CA5B	291.396874001063	-1.61675947210684	0.365876378904045	-4.41886813505076	9.92191592667455e-06	0.000288553684765761
CHST2	286.507112631876	2.85883363811455	0.647094957262577	4.41795072891366	9.96411270577001e-06	0.000289273373596409
SPAG1	146.558632549293	2.16942858759306	0.491395340772121	4.41483344995554	1.0108778707101e-05	0.000292960182915407
LATS2	254.910659237088	3.96502840287514	0.898973452467103	4.4106179020011	1.03076063873801e-05	0.000297714291554299
SDC1	155.105767850695	8.74722010234756	1.98322946388529	4.41059406469846	1.03087412289418e-05	0.000297714291554299
CDK2AP1	201.787218522939	1.80571571551351	0.409480699066278	4.40977003221644	1.0348045042337e-05	0.000297811706018785
HEMGN	9.96431045533029	-4.05951557126426	0.920569599949529	-4.40978669237701	1.03472489884521e-05	0.000297811706018785
CCDC132	626.556029122226	-0.606718357489704	0.137675382964068	-4.40687611995277	1.04872126165799e-05	0.000301293801637859
SLC35G2	25.3440008093598	5.39706085617076	1.22559559585542	4.40362291968241	1.06457919297022e-05	0.000305320575810853
POLR1E	617.087580243462	-0.877041923829169	0.199182720777	-4.40320285016632	1.06664346299098e-05	0.000305384260552701
TM9SF2	3377.03680830934	0.926732101733817	0.21051153104755	4.40228664492725	1.07115906819123e-05	0.000305621409180828
RPL35A	7284.60711113552	-1.53618759497611	0.34892314681672	-4.40265316013278	1.06935047676665e-05	0.000305621409180828
NFYA	1486.1749569057	-0.74922655271122	0.170425173226711	-4.39621998631944	1.10152299746529e-05	0.000313744789157768
TM9SF1	720.790082634152	1.0734180170637	0.244200415215861	4.39564370156722	1.10444968894922e-05	0.000314038807782353
PPP5C	631.670138631352	0.735338733276805	0.167403761750588	4.39260579085657	1.12000100117894e-05	0.000317915352680537
CCNG1	1731.73793821778	-1.11793353268217	0.254698525865699	-4.38924225761577	1.13746301385553e-05	0.000322320074883472
FAM172BP	119.517640772632	2.18307994544035	0.497472281478633	4.38834489220505	1.14216548465873e-05	0.000323100294184092
GFI1	1735.99424190899	2.11777753759322	0.482708734953209	4.38727825755733	1.14777911860556e-05	0.000324135169491046
EXOC1	1150.23003896708	-0.662082842394329	0.150965445685014	-4.38565818416322	1.15635587529735e-05	0.00032600189361912
ZNF506	890.366915132778	-1.13149591164055	0.258333691972197	-4.37997809345877	1.18691240416215e-05	0.00033348215125078
INPP1	248.01212207342	2.29887210720641	0.524822836453742	4.38028215909967	1.18525731886933e-05	0.00033348215125078
UBXN10	22.6409344922164	3.49530046337441	0.798411935998771	4.3778158939996	1.19874542717957e-05	0.000335668968688441
PDGFA	80.748737138171	6.09711326860573	1.39270897989392	4.37788034444219	1.19839108833817e-05	0.000335668968688441
GPATCH1	365.761162621374	-0.684782677262258	0.156547163284376	-4.37428991299138	1.21828384564414e-05	0.000339420022004082
PDK1	672.560516700232	-1.3900434910294	0.317769913197653	-4.37437099391091	1.21783115982817e-05	0.000339420022004082
CCDC66	1054.96340394219	-1.0505297689108	0.240133414049339	-4.37477546833591	1.2155753207781e-05	0.000339420022004082
TMEM135	487.393530134931	1.22042638286647	0.279078549599755	4.37305692113123	1.22518762713504e-05	0.000340770726426469
TNFRSF8	127.699768112008	3.49339536013773	0.799137020423933	4.37145980082931	1.23418575595274e-05	0.000342698446841349
EGR2	344.523348385857	4.21499958762003	0.964382944273982	4.37066998400019	1.23865883149945e-05	0.000343365341969338
RPS4X	23259.5144495394	-1.22441811162358	0.280355299374059	-4.36737994379739	1.25745874910712e-05	0.000347994886209496
RYK	701.480987972085	-0.857111785634411	0.19628699405456	-4.36662545963779	1.26180823323589e-05	0.000348616584705855
FUCA2	428.214324101793	1.38570064933445	0.317369483484535	4.36620633502708	1.26423062006543e-05	0.000348704675354818
LGMN	1244.10323477745	4.01472788713434	0.919719118831105	4.36516737005181	1.27025460553779e-05	0.000349784229169434
PKM	12670.2049807014	1.8780665361002	0.430276560176898	4.36478932370397	1.27245333078186e-05	0.000349808604715935
PANX2	54.6117599895376	5.09764903323146	1.16885006086801	4.36125145893035	1.29320638495184e-05	0.000354925202704415
EEF1B2	6434.20767750915	-1.69266485422583	0.388274663960424	-4.35945224177275	1.30388404881657e-05	0.00035726422937574
PIBF1	422.498909221583	-0.886180365447289	0.203341136474974	-4.35809684557534	1.31198329940115e-05	0.00035889021706556
CCR8	910.119396414138	4.14885293355375	0.952345365487837	4.35645836469054	1.32183822689148e-05	0.000360990317745963
APLNR	12.7617061260073	15.8400942294859	3.63840974468045	4.35357624375457	1.33934484399651e-05	0.000365169728271877
NUDT3	567.677866313941	-0.629871905131828	0.144780584852383	-4.35052742585643	1.35810466524825e-05	0.000369676535891958
GEMIN4	525.260455303102	-1.20473809492555	0.277077657358385	-4.34801602702772	1.37374567735298e-05	0.000372710017896568
NIPAL4	34.612521431408	3.65041227917675	0.83952790684627	4.3481726448972	1.37276525756057e-05	0.000372710017896568
RPL13A	40313.3126121878	-1.22082169600969	0.280828671941802	-4.34721172723663	1.37879108361244e-05	0.000373467643677179
RPL19	16964.134658501	-1.26468552797931	0.290956028391253	-4.34665518006957	1.38229266875139e-05	0.000373805311091219
PPT1	1926.20240051062	0.793295734889154	0.182559945943997	4.34539860749361	1.39022977094161e-05	0.000375339395975554
TRMU	549.800560593635	-0.591375948108819	0.136138222174751	-4.34393764412255	1.39951255215604e-05	0.00037723121263562
RPS3	25440.2057506845	-1.17906842673806	0.271453804992098	-4.34353250923259	1.40209718075103e-05	0.000377314366319964
FKBP1A	1900.21446817328	1.12274005167227	0.258657128658876	4.34064994648948	1.42061886038074e-05	0.000381679073720122
CAMK4	2085.69691720693	-1.40033357471712	0.322957224869389	-4.33597228017873	1.45117232341304e-05	0.000389257016265662
CASP7	731.929338903947	1.38438380936155	0.319350423329624	4.3349991364584	1.45760694575868e-05	0.000390351378672725
MDN1	4227.06631376431	-1.08572057205608	0.250509373753645	-4.33405167953435	1.46389785564069e-05	0.000391403786337994
FAM159A	102.926470613778	-2.39248666658365	0.552218476717244	-4.33250021043517	1.47425522182871e-05	0.000393538306155468
DSE	791.622285209876	2.73148947090937	0.630607292477837	4.33152217472235	1.48082030542087e-05	0.000394655276574949
COX10	461.354091292369	0.905167286668306	0.209057962648578	4.32974317361867	1.492833418423e-05	0.00039721829176883
MOB1B	1341.42894326801	1.48176625255222	0.342287796995123	4.32900695134432	1.49783206451702e-05	0.000397909649575298
SPRR1B	49.0462502393569	23.6778872095278	5.47066153129723	4.32815795202618	1.50361623366587e-05	0.000398807140887665
RPL37	9333.37959414509	-1.50318459298357	0.347463229062336	-4.32616883530399	1.51725145431318e-05	0.000401780788468843
RPL13	24045.1192816808	-1.4970044865757	0.346260581958616	-4.32334653314544	1.53680053759766e-05	0.000406308493010469
ARF3	3064.91979568674	0.820754038381218	0.18989385566207	4.32217269758222	1.54500178633585e-05	0.000407349157812667
NF2	845.015227505254	1.15480703668934	0.267187798704406	4.32207998377547	1.54565132571736e-05	0.000407349157812667
GOLGA8S	8.77934066759682	-3.83646472732637	0.887849840300435	-4.32107384963674	1.55271691722204e-05	0.000408561719631583
BCL2L1	905.834061144639	1.59164415801554	0.368724659470325	4.31661977883969	1.58436723742291e-05	0.000416229091834542
GNB2L1	16008.9185938294	-0.994496072721751	0.23054230742223	-4.3137248162454	1.60526739036779e-05	0.000421052492565298
RPLP2	14204.2436307216	-1.65106541984449	0.38296955983229	-4.3112184179012	1.62357432252382e-05	0.000425181540987004
SCO2	207.534613544227	2.00206482992335	0.464932197649172	4.30614364857145	1.66125200372891e-05	0.000434362373277827
RNF121	422.219398434722	0.594245173384541	0.138061136850824	4.3042175875071	1.67576905290325e-05	0.000437468088031136
LOC100129269	21.7626399238986	2.54099946941847	0.590605445662395	4.30236376599713	1.68985574439883e-05	0.000440451865957538
NELL2	2009.57934606898	2.6644040330446	0.619513034181919	4.30080383468122	1.70179660381636e-05	0.000442867854026119
PLAUR	279.199423132473	4.79876766281697	1.11682930399805	4.29677807131155	1.73298539075169e-05	0.000450277411010826
NCDN	2354.81668721775	2.33486089120413	0.543462848361825	4.29626587768082	1.73699234424049e-05	0.000450612239287552
TMEM200A	228.329555390229	3.49046019088493	0.812677118937128	4.29501472300584	1.7468174342659e-05	0.000452453009497279
TP63	61.4855075130191	7.70645126752919	1.7973801154687	4.28760238371702	1.80612017442821e-05	0.000467083527792457
RNF144A	1019.05988314133	-3.24893313765063	0.758022958425029	-4.28606165755329	1.81868530150735e-05	0.000468870081541016
CASP10	416.039656184646	-1.62093131141231	0.378174111836649	-4.2862037899423	1.81752268749891e-05	0.000468870081541016
IL21	12.2136219334972	8.20201711219357	1.91485460029058	4.28336287828272	1.8408956720111e-05	0.000473859123523728
SRCIN1	17.7005489309833	6.88735966660234	1.60822790620668	4.28257689101262	1.84741260822647e-05	0.000474799361342174
RPS2	21952.4214968808	-1.23788767522097	0.289108204978233	-4.28174522170399	1.85433224011496e-05	0.000475104567919409
MAN1A1	1765.97014775242	1.55483007825211	0.363116755803715	4.28190121607217	1.85303246180752e-05	0.000475104567919409
NFE2L3	764.995917787666	1.52445352511407	0.356086586242755	4.28113156746321	1.8594537709508e-05	0.000475681561127337
WDR19	800.195229384932	-1.64657463446067	0.384685506588832	-4.28031367508889	1.866300814718e-05	0.000476697513183055
PHF17	1818.85751420577	-0.776357949890662	0.181490016894444	-4.27768955656772	1.88843131372859e-05	0.000481608090579674
CLK3	1626.39763516568	-0.598257508685468	0.139893488933847	-4.27652146818908	1.89836257872838e-05	0.000483397180761602
PTP4A3	221.976493588021	1.9932121378402	0.466541641532715	4.27231346657922	1.93455364751844e-05	0.000491857297774741
IVL	13.7961134903572	21.6386489474487	5.06569221752163	4.27160751547501	1.94068921118229e-05	0.000492661639414531
CD24	114.640386814188	8.79721111228855	2.06157807049213	4.26722191034392	1.9792225781261e-05	0.000501675423204837
APOBEC3H	161.262255851708	3.47447191498629	0.814796027286058	4.2642229449242	2.00599076193073e-05	0.00050768410474085
CYB561	1007.94295476302	2.39870014757493	0.562685283293387	4.26295163352305	2.01744197821173e-05	0.00050980389745146
EIF3E	5514.39101205985	-0.99047015744527	0.232371471061806	-4.26244303106308	2.02204057602933e-05	0.00051018822874944
NEURL3	14.8566655535969	4.03173781424576	0.946244520537	4.26077797730097	2.03716531071831e-05	0.000513223242489019
CEND1	16.6240273784728	2.81904600821305	0.661990690465139	4.25843754121721	2.05860719388168e-05	0.000515491411676385
BCL2L14	32.3384460861426	4.53587155434928	1.06507771597828	4.25872355256542	2.05597542488168e-05	0.000515491411676385
TNFAIP6	28.7439772734498	9.38942834942023	2.204635068631	4.25894901293153	2.05390308154967e-05	0.000515491411676385
PAM	1212.68919370431	1.51554121460131	0.355879961001418	4.25857418421847	2.05734945640956e-05	0.000515491411676385
MCAM	386.733982486368	4.06011747277527	0.95368442596242	4.25729660907271	2.06913757612089e-05	0.000517346811453334
CORO1C	571.985433498636	2.5237024817494	0.593031874172937	4.2555933191096	2.08495379569178e-05	0.000520516251072028
PARP9	4697.37711374578	2.17423192035189	0.511151501269447	4.25359588097106	2.10364802304813e-05	0.000524393583128854
PAN2	1354.73757707037	-1.63715609177359	0.384995441107559	-4.25240383902677	2.11488038391992e-05	0.000526401983847454
RPL11	15399.8356360018	-1.35562060972104	0.318967413807402	-4.25002853281932	2.13743286205008e-05	0.000528839172450809
AK056689	109.884210614975	-3.71323280012951	0.873576244318333	-4.25061100765968	2.13188142960904e-05	0.000528839172450809
EXOSC5	141.732045974453	-1.21987356505507	0.287011359968644	-4.2502623073468	2.13520316010561e-05	0.000528839172450809
IL1B	339.368222094163	7.6663407640893	1.8034732011844	4.25087589826928	2.12936136162599e-05	0.000528839172450809
CEP78	499.732731521745	-1.26864640309396	0.298541345171099	-4.24948310716186	2.14264366151795e-05	0.000529338360312712
RPL38	4582.32747540346	-1.45539747240689	0.342674824107312	-4.24716778128735	2.16489837491896e-05	0.00053404048156297
SEPT7P2	314.816750873382	-0.819206368411324	0.192921935466035	-4.24631012762959	2.17319778001865e-05	0.000535291227330894
AP3B2	4.21646650338295	-5.41016351958566	1.27462761202333	-4.24450519395042	2.19076293604063e-05	0.00053881716900216
CLIC4	374.116994492335	4.21582237678141	0.993868921072668	4.24182936742939	2.21705226757588e-05	0.000544475191697857
ASF1A	858.347148343681	-0.859140038936619	0.202589187271365	-4.24079907969529	2.22725443110965e-05	0.000546171548883206
RPS21	4806.43229562957	-1.43933044055577	0.339462258001453	-4.24003083296999	2.23489086471382e-05	0.000547234650876824
CD58	1039.97089843087	1.40787359869651	0.332139634098882	4.2388003543033	2.24717386417726e-05	0.000548621519093761
OASL	1107.24481882493	4.26085781959515	1.00514421803727	4.23905121586955	2.2446644878924e-05	0.000548621519093761
FABP4	13.8826831929905	21.2098388217263	5.00497619475491	4.23775019029136	2.25770770071913e-05	0.000550382655217956
IFI44	3119.44432470444	3.6215435564382	0.85479321253865	4.23674814366223	2.26780268917043e-05	0.000551268459816276
APOBEC3G	1466.81645714347	1.6548802156727	0.390603240191291	4.23672935959836	2.2679923363377e-05	0.000551268459816276
ARHGEF18	2028.84031211146	-1.1761487098653	0.27764433643481	-4.23617036445999	2.27364296108263e-05	0.000551832787201562
SHC4	9.25309576088268	5.46091145234781	1.28968394757131	4.23430210372983	2.29262572686599e-05	0.000555626559565168
WWTR1	135.709059787922	3.3602185769692	0.793860997934984	4.23275433068245	2.30846626521927e-05	0.000558648836183063
CLSPN	90.538046229122	2.26744734628527	0.536143360935447	4.22918105771019	2.34543532216374e-05	0.00056540988241162
RPL21	19262.0174314612	-1.61529369186553	0.381894859296373	-4.22968168474864	2.34022211347497e-05	0.00056540988241162
LAMP3	838.838512916089	3.63835037457489	0.860320110810203	4.22906581963834	2.34663690112321e-05	0.00056540988241162
MYOF	217.705576833205	4.87980126570226	1.15455926412736	4.22654896748893	2.37302649764175e-05	0.000570938465187334
ENSG00000198786	36203.8027405132	-1.46132487637482	0.345904084155957	-4.22465343229644	2.39308764761704e-05	0.000574930636732576
ANP32B	3721.26866488575	-0.911644649600767	0.215826508621841	-4.2239697774943	2.40036253264165e-05	0.000575843845204062
CD2	9365.73767642031	1.37877508431018	0.326576497727602	4.22190541543568	2.42245766607729e-05	0.000580304634834729
RIMS3	385.76853141669	2.13803774377109	0.506873128511454	4.21809250383802	2.46377746511456e-05	0.000588502003446745
CDC42SE1	9013.51727517935	-0.997720256085286	0.236522774011149	-4.21828409655916	2.46168531046854e-05	0.000588502003446745
C12orf65	526.27611024738	-1.00238627471298	0.237726648114333	-4.21654990159493	2.48068412248862e-05	0.000591687779834445
FAAH2	517.817258528327	2.57431889890462	0.610606234971334	4.21600493323733	2.48668322060614e-05	0.00059226649063201
TBRG1	2238.99877713912	-0.520210009408224	0.12340678424116	-4.21540851750609	2.49326447552491e-05	0.00059298199728517
SMAD2	2069.63781016252	-0.488016303363892	0.115833882642223	-4.21307040938299	2.51922489136565e-05	0.000598297865675765
CDC25B	3194.06251227753	-2.07992435490401	0.493824864539396	-4.21186640094361	2.5326932946913e-05	0.00059977795351568
SEC14L6	12.7624407806901	8.1862750819482	1.94356904020077	4.21198059478379	2.53141295372364e-05	0.00059977795351568
FLVCR2	636.300452087362	2.6595481812871	0.633350258083438	4.19917438627889	2.67889953738624e-05	0.000633496685181907
USP18	652.888653137042	4.14310123299809	0.987130589547003	4.19711563684737	2.70335919189839e-05	0.00063837016131196
CCL22	314.984466305911	6.96340419994244	1.66056518701188	4.19339406510913	2.74811441472183e-05	0.000648015542714705
ORAI2	1774.79267870013	1.22752908002385	0.292877594123814	4.19127002082961	2.77397280695317e-05	0.000653183909387255
ZXDC	2517.19613653198	-0.744569579103811	0.177775234048225	-4.18826381014259	2.81096649558226e-05	0.000660955909181094
RNF157.AS1	19.6210171524455	-2.80084789079912	0.668799799773811	-4.18787190388869	2.81582361434386e-05	0.0006611601707504
NSMAF	1356.08693868377	-0.813668272329165	0.194321226780232	-4.18723309754207	2.82375781405143e-05	0.000662085336400714
GRAMD1C	222.272091658189	3.03698316627263	0.725766296520333	4.1845194256517	2.85770010650673e-05	0.000669097382281949
ZFP36L1	10081.7410635952	1.36750382675046	0.326906106316304	4.18317003056317	2.87472222216249e-05	0.000671186905306868
APOBEC3F	562.579222838774	1.40811200965815	0.33660258238131	4.18330720963697	2.87298736800599e-05	0.000671186905306868
CTNNA1	1945.65299196825	2.02964843404111	0.485612771658009	4.17956147881234	2.92071754820089e-05	0.000680966734128357
CD68	621.369922492824	3.39744817256935	0.813261798538592	4.17755780324917	2.94655796488874e-05	0.000686026564381469
TMPRSS6	278.903451424456	3.02988609783747	0.726175726151551	4.17238691507176	3.01425211623777e-05	0.000700803048118843
RPS8	13244.2385150101	-1.33262021419469	0.319543568136718	-4.1703865985014	3.04083343222438e-05	0.000705992938459153
TPI1	4963.78477884282	1.55441500336087	0.372853405026386	4.1689709210269	3.05978019709911e-05	0.000709398270312055
RPS13	7779.67381541918	-1.43436419458271	0.344441397153265	-4.16431998719498	3.12281895309201e-05	0.000723002371304557
OTUD5	3084.3230778204	0.809443769455933	0.194498941676487	4.16168726924125	3.15904781093942e-05	0.000730370091519424
C10orf10	41.8261020588384	5.51163244406564	1.32520582689751	4.15907652396091	3.19536843405382e-05	0.000736712413509182
STRIP2	496.889001366565	3.27095677665265	0.786419949745973	4.15930035562962	3.19223901018894e-05	0.000736712413509182
MIDN	2102.90369893582	1.22218615825089	0.293905418390812	4.15843357003282	3.20437388823343e-05	0.000737762582572854
CPEB3	321.278501668342	1.53089885424854	0.368219951099638	4.15756628525077	3.21655961142034e-05	0.000739541035763037
PMS2P3	173.993195334239	-0.765135068168828	0.184115795780029	-4.155727459055	3.24254169550204e-05	0.000744482184021292
STAT4	3227.20962245476	1.34451924600499	0.323855393556833	4.15160368718406	3.30153624327737e-05	0.000755933236254267
KLF3	2286.93316886321	-2.30960005567549	0.556274404460594	-4.15190783030015	3.29715058680598e-05	0.000755933236254267
TTPAL	1029.99622878537	0.974411882127913	0.235099380975567	4.14468076472383	3.40287434972777e-05	0.000777066088097314
VAV2	267.401248639752	1.93688784812589	0.467321488430248	4.14465821940261	3.40320914495174e-05	0.000777066088097314
AK128525	55.3060758841145	8.09077485945534	1.95258479741546	4.14362278665936	3.41861895047623e-05	0.000779510953810789
CNP	2099.21272367477	1.98905871546527	0.480172879119691	4.14238038414798	3.43719644911657e-05	0.000782670405728096
STRADB	209.463817468005	-1.51603113001644	0.366043474157261	-4.14166960224272	3.44786776400937e-05	0.000784023373442844
SCN3B	46.2242725768555	5.15629670716542	1.24537021744393	4.14037258555012	3.46742165256137e-05	0.000787389708691916
KIFC3	353.285396999043	3.68058787578381	0.889772799990645	4.136547976992	3.52569666019027e-05	0.000797346160108786
PRKCA	1913.12151227937	-1.76554324928263	0.426765349354482	-4.13703514578482	3.51822238282018e-05	0.000797346160108786
CMPK2	936.411745416258	5.12057462062297	1.23788470274485	4.13655214356294	3.52563267163189e-05	0.000797346160108786
TPM4	4000.0579053433	1.31207476088743	0.317326196128586	4.1347823687262	3.55291165906605e-05	0.000802406220331578
C1orf162	95.9328815864513	-2.33291323531257	0.564383686652061	-4.13355894312161	3.57188635704495e-05	0.000805594015520193
HNRPLL	2598.57251479329	1.25702433127617	0.304294254087496	4.1309499420082	3.61267251326617e-05	0.000813685764299093
NDFIP2	547.204991673329	3.06927758212716	0.743242184099195	4.12957935890992	3.63427543554751e-05	0.000817440758413447
MAP3K8	640.474245165322	3.03628625435476	0.735643881931793	4.12738599331718	3.66910232902707e-05	0.000824155952686745
S1PR1	2910.88071401834	-2.40241803598623	0.582350770671186	-4.12537968004632	3.70123643595672e-05	0.00082839807598232
CEP164	1115.28059686755	-0.644380497661183	0.156203180515755	-4.12527130070947	3.70297987755866e-05	0.00082839807598232
PHF1	3230.34440522383	-1.17556196308046	0.284927461990146	-4.12582892105051	3.6940180379388e-05	0.00082839807598232
TIMP1	1004.97053992339	2.28420067268682	0.553869782651844	4.12407526864963	3.72227166868391e-05	0.000831591609862172
AGTPBP1	1001.93432765062	-0.941306218547038	0.228306300865386	-4.12299710949305	3.73974393144376e-05	0.000834370594233422
CD74	8170.40143130572	1.95022478875712	0.473352465685729	4.12002668229877	3.78828526215701e-05	0.000843417226128345
ZBED6CL	490.621978506348	1.46050045704903	0.354499524534076	4.11989398002321	3.79046771711176e-05	0.000843417226128345
MINPP1	250.88842786998	1.12604935853476	0.273568763135135	4.11614741986653	3.85257941422267e-05	0.000854892440375815
TECPR2	554.740377482151	0.888279054799136	0.215826688421158	4.11570534347343	3.85997169764741e-05	0.000854892440375815
CHPF	302.681299118671	1.67241089116743	0.406317403546025	4.11602081666186	3.85469506493892e-05	0.000854892440375815
P4HA2	68.2488875188303	7.17485213909514	1.74335436494362	4.11554431122623	3.86266777970372e-05	0.000854892440375815
FAM45B_2	524.847346097428	-0.869990623606567	0.211544799367138	-4.11255973301755	3.91296181240917e-05	0.000862568722929612
MYO1B	188.027172880163	6.12953447919875	1.49043465863926	4.11258181877956	3.91258736623428e-05	0.000862568722929612
ROS1	11.1820073076908	23.289474481882	5.66282782960815	4.11269337204864	3.91069659071536e-05	0.000862568722929612
GPR137B	521.854391149006	1.38917902895183	0.337997320186237	4.11002971321307	3.95608208870248e-05	0.000870915973232682
WDFY1	1853.62779303049	0.965582641549363	0.234957259998875	4.10960972882466	3.96328357489687e-05	0.000871344188608295
AK4	109.15115564614	3.92253570184566	0.954567926442798	4.10922637686247	3.96986778314724e-05	0.000871635738294461
ZC3H12C	474.578042139972	4.1280165075626	1.00493508917751	4.10774442251906	3.99541864746817e-05	0.000876085382527511
FNBP4	5156.50414002608	-0.876993061084534	0.213524350665829	-4.10722738811673	4.00436967374449e-05	0.000876211394872368
STMN3	896.307949570398	-1.81931303766144	0.442967714392663	-4.10710076276288	4.00656474219253e-05	0.000876211394872368
NAB1	1506.80247940784	1.83128316631229	0.446107157905503	4.10502977560429	4.04262806394848e-05	0.000882933404691356
MREG	232.260237636263	1.91430904283857	0.466606705889678	4.10261794070996	4.08501501883817e-05	0.000891017025885268
PSME2	1898.69615520431	1.23753442981883	0.30177249168167	4.1008854813853	4.11572213780059e-05	0.000896535162658612
PIK3C2B	1203.30302789958	1.53535021084582	0.37443207351745	4.10047728129322	4.12298913032887e-05	0.000896939511987687
G0S2	51.4628639094973	8.24541732033651	2.0114675630432	4.09920471591488	4.14572222818982e-05	0.000899937220420679
RSAD2	1157.76413639138	5.09998345477999	1.24417199363176	4.09909842118618	4.14762644870241e-05	0.000899937220420679
FAM105A	1133.24342781501	-1.24319142251904	0.303427648728285	-4.09715933181917	4.18251033134279e-05	0.000906319918466267
DKFZp686B07190	1045.79708769603	1.27517647316041	0.311443149338716	4.09441169557904	4.23241679769546e-05	0.000915936987668377
GSG2	262.013023494285	3.12689362370074	0.763915405390951	4.09324592963337	4.25376134190149e-05	0.000919355955211225
HOOK1	369.482912114918	-2.35013825147881	0.574302097385239	-4.09216379703093	4.27366596572426e-05	0.000921254554237756
ZC3H4	1993.37932677906	0.737174943829997	0.180147625460154	4.09206028637358	4.27557455226386e-05	0.000921254554237756
RPS12	16143.767997035	-1.64616718254831	0.402302634442455	-4.09186279585196	4.27921823468101e-05	0.000921254554237756
ADIPOR2	1492.87260567027	0.593594966114933	0.145110632884402	4.09063729043071	4.30189464037328e-05	0.000922542140407087
CYP1B1	121.280358441092	7.00272773403133	1.71186654080975	4.09069724017088	4.30078270058696e-05	0.000922542140407087
MAP4K4	3487.28771023162	-0.942599145077118	0.230402360356945	-4.09110021102571	4.29331552380346e-05	0.000922542140407087
RPL37A	8272.88812883667	-1.37298373502811	0.335685267092496	-4.0900923264225	4.31201507537708e-05	0.000923517750704469
C4orf26	24.0023800280871	4.38311633943715	1.07178323480079	4.08955486251083	4.32201834620567e-05	0.000924465782258728
LY6E	3903.72675980474	2.70291811883548	0.661089375603742	4.08858199599264	4.3401813366324e-05	0.000927154458986538
MYBL1	1002.4960181741	-2.26362041233781	0.553768538878378	-4.08766524895515	4.35736284280225e-05	0.00092962681911368
CAPZA1	4459.84210114676	0.677084864956689	0.165698532359738	4.08624539586573	4.38410087385142e-05	0.000934129051231811
GPR55	540.643890219602	-3.27906564029483	0.803477204155043	-4.08109355603085	4.48243067579614e-05	0.000953854342909789
GPR161	50.0547214683228	3.32494029152776	0.814831003466047	4.08052746813076	4.49336187694958e-05	0.000954954613258886
LGALS3BP	1059.20101696794	2.57887479295984	0.632395099743291	4.07794872858232	4.54347823419793e-05	0.000964192887149294
KLHL5	1151.82631319498	1.25448384207856	0.307645434411429	4.07769367511847	4.54846376154158e-05	0.000964192887149294
PTCD3	1750.09880991952	-0.404034259655434	0.0991329154341031	-4.07568220793434	4.58796408486767e-05	0.00097132414603897
ADPRH	453.923084805983	2.45927452777132	0.603642712221278	4.07405652048993	4.62012611061638e-05	0.000976885593567446
CD38	116.317285287479	2.91169763611718	0.714969918513894	4.07247572341129	4.65160497931027e-05	0.000982288608178679
PPP1R3E	350.707401745063	-1.82282363003116	0.447746431312133	-4.07110699841722	4.67902497536571e-05	0.000986821844995386
AK096475	63.982167983423	-2.17990336255892	0.535700354193773	-4.06925876657234	4.71629433017103e-05	0.000991677436905049
SERPINA1	159.415270104837	9.47805986803903	2.32917818777192	4.06927212258745	4.71602400100861e-05	0.000991677436905049
RPS15A	13258.212578849	-1.29751716570409	0.31889580884164	-4.06878086738489	4.725976806147e-05	0.000991677436905049
SNTB1	244.399838958372	-2.76025761797029	0.678358246341677	-4.06902640729453	4.72099969333562e-05	0.000991677436905049
CD48	2392.19962597784	-1.45722347082467	0.358477849967527	-4.06503071516601	4.80261367607929e-05	0.00100648453740033
IFI30	608.937453630262	4.10328624434003	1.00959124426285	4.06430450705426	4.81758975828764e-05	0.00100834830079715
C9orf41	275.466671830727	-0.916780462505844	0.225643425297458	-4.06296111352361	4.84541040322143e-05	0.0010128924117806
CYP7B1	100.984682210898	4.46083236545523	1.09828128859188	4.06164833343789	4.87274416091008e-05	0.00101732342513106
DVL2	906.071333622559	-0.557294110005446	0.137239251693272	-4.06074867889103	4.89156046166198e-05	0.00101996726758454
LENG1	198.31882815878	-1.10005881710412	0.27101442901565	-4.0590415097072	4.92745547762719e-05	0.00102616117402796
RPS7	9220.28571723	-1.17483220777642	0.289478105201383	-4.0584492805047	4.93996594513681e-05	0.00102747572738435
GPR137	364.88649569516	1.18669373260357	0.292425667595214	4.05810386742875	4.94727647354817e-05	0.00102770679325825
BC094703	257.653348471977	1.45437097601016	0.358861852691353	4.05273217284821	5.06229445164788e-05	0.00105028354349145
CD83	574.00618366413	2.61519570563315	0.645605319160993	4.05076542589793	5.10503650595783e-05	0.00105782737699079
GTPBP10	713.369313445889	-0.979165124135405	0.24178340548007	-4.04976148876403	5.12698606666612e-05	0.00106104928872814
NFKBIA	8004.00840449504	2.3149226298279	0.571928139350549	4.04757603368949	5.17507739541198e-05	0.0010696665584008
IFI44L	4147.34667705024	4.69302869399241	1.15998473602441	4.04576762800923	5.21519460349988e-05	0.0010760352689983
COTL1	6107.13020283481	1.50075724570344	0.370960130998157	4.04560253325686	5.21887166721745e-05	0.0010760352689983
CTSA	1847.90956100822	1.42546524850606	0.352376873473323	4.0452860440456	5.22592752599883e-05	0.0010761515602296
PRKAB2	1092.89267411409	-0.723980492145755	0.179009642537748	-4.04436588935754	5.2464929788085e-05	0.00107904608076561
KCNQ5	19.3252251892001	-3.95117001135117	0.977387170153324	-4.04258428185766	5.28653009004948e-05	0.00108593320077757
PIGX	543.226771717972	1.35804492420024	0.336016705542056	4.04159942586625	5.30878631192959e-05	0.00108915533035714
EEF1G	27752.9487765677	-1.1975732791079	0.296354844794609	-4.04101130837894	5.32211916647136e-05	0.00109054103118165
RPS23	12747.2880042949	-1.24374443195949	0.308121549401319	-4.03653828943833	5.42456759112078e-05	0.00111016119701246
GALM	1984.1948857361	1.93666247777701	0.479882608162924	4.0357004918159	5.44396279831045e-05	0.00111138634615262
AK128216	17.6332748486825	4.19872422480498	1.04033264685524	4.03594392379883	5.43832053095996e-05	0.00111138634615262
OSMR	113.445752243357	8.10349335610378	2.00863538013212	4.03432770141227	5.47588530793105e-05	0.00111652829950274
PLEKHN1	313.482237270433	2.82991572048336	0.701725087334063	4.03279827323055	5.51165905643233e-05	0.00112244191865453
TTC38	297.802523895468	1.5799883026183	0.391901199219992	4.03159854004779	5.53987598824222e-05	0.00112680397861462
MLLT3	976.768145454686	-1.09782218523931	0.272704495147643	-4.02568422880213	5.6809882358179e-05	0.00115408997530825
TNS4	46.0802655100595	3.33773677310013	0.829949449839553	4.02161453778345	5.7800590109148e-05	0.00117134521056155
PTTG1	189.273170001388	1.41538729705885	0.351920701347465	4.02189269241478	5.77323597174389e-05	0.00117134521056155
ZNF721	1408.35554628521	-0.862295249451418	0.214447431843883	-4.02100991388493	5.79491658337106e-05	0.00117292224911529
ITPR1	2197.81569886671	1.17264346227354	0.291660847158091	4.02057209152221	5.80569787175342e-05	0.00117367138561044
IFIT1	816.699770823625	5.02228881233458	1.24924865760972	4.02024751577008	5.81370274375719e-05	0.00117385810454644
IER5	2345.59573415943	1.31828810677429	0.328151086936813	4.01732055523597	5.88636277688643e-05	0.00118564077463483
PTPN14	116.188900055602	2.96940137394336	0.739131769026772	4.01741813621843	5.88392659203063e-05	0.00118564077463483
C12orf42	13.1788508164043	-2.87672668050925	0.716258659083758	-4.01632377357808	5.91130297930749e-05	0.00118919307307983
KIAA0931	38.7360471959124	7.94774060486711	1.97908547842092	4.01586525267645	5.92280907867246e-05	0.00118919307307983
YEATS2	2040.82073273608	1.01770410117101	0.253427688863181	4.01575733786706	5.9255201686912e-05	0.00118919307307983
PLCG2	133.125447301673	3.02459022009785	0.753358338491588	4.01480950772223	5.94938257423811e-05	0.00119253827005012
FAS.AS1	50.8452144029568	2.61775250683065	0.652270986321976	4.01328981623363	5.98783206948672e-05	0.00119879579970871
CRYBG3	265.148012818292	-2.19594800511346	0.54813602393	-4.00620997205958	6.17008043347615e-05	0.00123379280272297
LOC374443	849.511432588953	-1.06383865862167	0.2658125856187	-4.00221327423417	6.27526927581733e-05	0.00125331492512318
TSPAN13	101.641336025159	4.91146348916017	1.22838466575801	3.99831064817911	6.37961873257406e-05	0.00127262262009483
NR5A2	39.3230494230357	7.61268259998376	1.90495906117121	3.99624472522958	6.4355206901697e-05	0.00128075599124129
TST	32.4561663215012	3.37719672277376	0.845095080070105	3.99623285286858	6.43584328107614e-05	0.00128075599124129
HDGFRP3	100.732708544725	4.42139586384434	1.10668850937438	3.9951583723805	6.46510208144461e-05	0.0012846382868393
RELB	1734.41461914595	2.24349979044831	0.561584257413342	3.99494779426665	6.47085099542026e-05	0.0012846382868393
PUM1	3097.18369695651	-0.752817200959018	0.188580937645774	-3.99201112454479	6.5515298550821e-05	0.00129754731669888
NDRG2	136.873100713414	-1.74289677224336	0.436588230162909	-3.9920837343531	6.54952362473805e-05	0.00129754731669888
ANXA7	2925.59888310618	0.434498027491443	0.108852586117794	3.99161878452069	6.56238039114784e-05	0.00129790038022445
ZBTB32	242.39514098015	3.68598138684882	0.923511675598326	3.99126668805864	6.57213243149907e-05	0.00129790038022445
LINC00299	36.0222611940132	3.37178810464852	0.844946519371195	3.99053434430121	6.59246015653607e-05	0.00129790038022445
NOA1	562.965986086544	-0.740527850734305	0.18554881536651	-3.99101362771601	6.57914993102664e-05	0.00129790038022445
VSIG1	250.872424656412	-2.96285449563194	0.742441501781467	-3.99069083358441	6.58811147823211e-05	0.00129790038022445
MRRF	384.568244852004	-0.698299210230721	0.175045357101013	-3.98924725451447	6.62833027295323e-05	0.00130341436458773
PTPN22	3366.7982995544	1.17286732571975	0.294056905508051	3.98857263254321	6.6472051227768e-05	0.00130557724313117
RBPJ	5429.17683016904	1.41260766227918	0.354398433145491	3.98593089066865	6.72160755554484e-05	0.00131862826565996
ZNF354A	523.316263970089	-0.629942668378448	0.158115113166933	-3.98407625786774	6.7743118123702e-05	0.00132739677202909
NPLOC4	3327.17581965674	0.433810341718169	0.108926671456123	3.9825906356912	6.81681148886459e-05	0.00133414739139207
PKD1	3304.28024495424	-0.907576549602111	0.228001291953326	-3.98057634597921	6.87483798342914e-05	0.00134319416295774
KCNH2	20.2010861808308	-2.17925746896526	0.547493781705062	-3.98042414687961	6.87924138475671e-05	0.00134319416295774
SERINC2	62.8334251912134	7.42842868805478	1.8665835957547	3.97969247396676	6.90044731054484e-05	0.00134512780260797
ATP1A1	7306.65562620473	-0.810020953955877	0.203547257449725	-3.97952281010687	6.90537346938157e-05	0.00134512780260797
FBL	2288.19464440712	-1.17213279309483	0.294604671052507	-3.97866330125473	6.93038031572172e-05	0.0013484144893629
NTNG2	204.749566302782	2.41723304837155	0.607755021070159	3.97731481364841	6.96978640827846e-05	0.00135449178534621
GNLY	772.219856548002	5.48492167972044	1.37936083055518	3.97642267216823	6.99597336771909e-05	0.00135640059083835
BC062769	184.292996928478	2.57092275922474	0.646499357856738	3.976682618445	6.98833359093167e-05	0.00135640059083835
NR4A1	349.430338788163	4.15178294725261	1.04495944234045	3.97315223828557	7.09276840375672e-05	0.00137356100267611
RPL8	18171.2822181278	-1.07693061085971	0.271126156553061	-3.97206460841395	7.12523873856259e-05	0.00137823900314063
TTC7B	41.9771131154879	3.31331700668048	0.834315478014801	3.97129993868062	7.14815148048745e-05	0.00138105952321726
DJ031142	20.4954875781213	-3.09552778066355	0.779893132718225	-3.96916917305638	7.21236649497499e-05	0.00139184399752271
TRMT1	1091.84552838859	-0.753207009475315	0.189836150109715	-3.96766900845809	7.25790395523406e-05	0.00139900318448738
GAL3ST4	106.496193149836	-3.25060861924726	0.819823768358021	-3.96500899913859	7.3393178157709e-05	0.00141305309444871
WDFY3	49.8604287230917	6.98705699199174	1.76245000312443	3.96440011325442	7.3580748495992e-05	0.00141502096034578
IL1R2	738.640225727912	4.5781886902145	1.15505041505386	3.96362672186998	7.38196492821298e-05	0.00141797025046334
LIG1	1676.89753928301	-1.44863318119241	0.365660258424138	-3.96169161897847	7.44206211639695e-05	0.00142785953360547
CDIP1	702.919639488037	1.09416725689898	0.276210203912088	3.96135711643452	7.45249732706224e-05	0.00142820864960359
BX538249	70.4837153982903	-2.40522016683373	0.608023236961692	-3.95580303616795	7.62779888847367e-05	0.00146011572949455
WDR17	8.46584396768391	-3.9395723577163	0.996496449928998	-3.95342337446059	7.70409432312975e-05	0.00147301928021363
NFKB2	4911.88270556942	1.7186231818569	0.434855496992432	3.95217076418103	7.7445441486678e-05	0.00147395302356448
SLC35F2	1003.08648045108	1.3728992169125	0.347362870556355	3.95234877784604	7.73878343987802e-05	0.00147395302356448
OTUB2	108.46022872717	1.65221666691709	0.41798757592953	3.95278893934311	7.72455674161338e-05	0.00147395302356448
RPS15	4063.08429729034	-1.04954477428161	0.265525626619305	-3.95270613855432	7.72723110100522e-05	0.00147395302356448
NF1	2532.56195129868	0.772961990694619	0.195638919979884	3.9509622664759	7.7837597264933e-05	0.00147792495652852
LOC100996291	9.91430702365549	5.74063113359168	1.45306531057706	3.95070413683739	7.79216029441953e-05	0.00147792495652852
FIZ1	354.09043578539	-0.687015796774557	0.173883007991827	-3.95102318914824	7.7817783090651e-05	0.00147792495652852
TACSTD2	180.556997696013	8.40727794463391	2.12938415701199	3.94822038895566	7.87343057877783e-05	0.00148357850540024
SH2D2A	2176.13242892613	1.9124831216911	0.484324345783439	3.94876519906817	7.85553562684518e-05	0.00148357850540024
UCP3	185.880192425438	1.43408752287414	0.363230029631128	3.94815242652294	7.87566558938416e-05	0.00148357850540024
C17orf76.AS1	3983.09391504625	-1.15023743098936	0.291238943657414	-3.94946299606961	7.83267179461942e-05	0.00148357850540024
GOPC	1984.15459553113	-0.646127196281561	0.163613049804716	-3.9491177326794	7.84397672887751e-05	0.00148357850540024
PGK1	9348.30245455587	1.22576683864251	0.310429941996547	3.9486102105967	7.86062249470421e-05	0.00148357850540024
ITGB7	2899.17771972068	-2.0481881561639	0.519296565775936	-3.9441588701891	8.00805580504368e-05	0.00150339231121415
CTSB	6095.31790724331	1.87094520602331	0.474338663189453	3.94432364725042	8.00255192826329e-05	0.00150339231121415
TRAF2	734.426008302942	1.04333530440092	0.264525227691951	3.94418072523472	8.00732559791493e-05	0.00150339231121415
SEMA4C	947.910169303081	-1.71316411401404	0.434479770234009	-3.94302389059757	8.0460636686516e-05	0.00150881897551174
SGCB	316.60308984837	1.00213381048888	0.254341465633092	3.94011180203917	8.14436437830223e-05	0.00152552687343634
RPL36A	5725.49633217304	-1.28517977202853	0.326233188142908	-3.93945134566	8.16681617747039e-05	0.00152800577622942
NABP2	264.955639810394	1.0014945996581	0.254241327339261	3.93914950861511	8.17709640349001e-05	0.00152820436393071
FAM175A	460.853065566644	-1.35365308292167	0.343782674597909	-3.93752560248976	8.23261504189262e-05	0.00153684751744881
GLTSCR2	11434.9576488705	-1.4233591482489	0.361568847301706	-3.93661997948955	8.26373132805671e-05	0.00154092096991222
THEMIS	1597.24261748241	1.9989734589781	0.507855192389107	3.93610912901041	8.2813326319111e-05	0.00154246798920439
CCR1	102.532829231179	4.76256526631068	1.21039712271285	3.9347129772057	8.32961782496221e-05	0.00154972025459482
RPS27A	14899.2155900295	-1.3158487149502	0.334491448572789	-3.93387849095896	8.35860501628682e-05	0.00155336990308281
TSEN2	141.193454359951	-1.14086518105571	0.290053960964819	-3.93328599016818	8.37924430814994e-05	0.00155546173455993
LRG1	42.3527173517443	4.82836369421556	1.22795579797408	3.93203379322085	8.42302214634445e-05	0.00156183935257217
LINC00880	63.476029839417	2.97301658684703	0.756805117313755	3.92837801810804	8.55207100300355e-05	0.00158222858277667
ANKS6	313.288929751871	-1.56467021267032	0.398286351681587	-3.92850572474852	8.5475316393543e-05	0.00158222858277667
DCTN5	1828.97896098635	0.497054027383234	0.126602590438722	3.92609681729866	8.633541613457e-05	0.00159552083975782
LOC100506710	2832.23064635343	-0.8343346864589	0.212575164233159	-3.92489258784613	8.67684455457737e-05	0.00160173777484665
ZNF354B	419.647847811243	-0.864468859721298	0.220453422364018	-3.92132202100209	8.80644816721153e-05	0.00162385418540451
ADD3	4448.34143492423	-1.49679659898954	0.381866538925085	-3.91968514236117	8.86647266109037e-05	0.00163310574780995
AX746522	132.068532802562	1.98329817817519	0.506169846936845	3.91824639531055	8.91955061349972e-05	0.00164105871831282
RCBTB2	286.052898369824	-1.59950746375926	0.408388465910802	-3.91663231769287	8.97945404392396e-05	0.00165024844441383
OAS1	1409.335989334	3.21789902940204	0.821659993390872	3.91633894224573	8.99038285170067e-05	0.00165042720412671
CD47	4039.37296740303	-0.79563758096782	0.203286465971841	-3.91387383889112	9.08271038976256e-05	0.0016655319704767
TNFSF4	169.622125666023	2.42591181633767	0.620327032666947	3.91069821011676	9.20297023836866e-05	0.00168571975294406
GPA33	161.483474944669	-4.29996152579195	1.09964350380147	-3.9103232192315	9.21726986764216e-05	0.00168647552534111
ATP13A3	4662.15632828228	1.48391086119611	0.379651891784385	3.9086091583046	9.28290022060327e-05	0.00169661121231467
COLGALT2	339.61265212435	3.6699482235422	0.939241166825123	3.9073545253	9.33121884640487e-05	0.00170168993197859
UEVLD	340.480251324185	2.24889830003749	0.575548426611499	3.9074006565837	9.32943803280141e-05	0.00170168993197859
COPS5	993.450699666884	-0.452849797635625	0.115958426546941	-3.90527718528767	9.41174428409409e-05	0.00171448884612558
MXRA7	722.692899564261	2.0889581386157	0.535157818600656	3.90344318256988	9.48338207505208e-05	0.001725642422153
SPATS2	218.766235831401	1.29971494230809	0.333163429248929	3.9011332823597	9.57434162261094e-05	0.00173855441988269
ACP5	1178.37123009687	2.67965467548294	0.68689568041803	3.90110864265758	9.57531631388607e-05	0.00173855441988269
AK055254	11.4764715803	3.84874129762699	0.986799336271182	3.90022688115116	9.6102585540776e-05	0.00174298967232981
IRF7	2376.73004615433	2.31607425783801	0.594019225010237	3.89898872010094	9.65952739125767e-05	0.00174429178175249
LIMA1	1028.0448653729	1.41119007695336	0.361870992189087	3.89970488769097	9.63100068836401e-05	0.00174429178175249
BX648926	9.76384085047654	-3.50607097838157	0.899208793033859	-3.89906215947062	9.65659845498548e-05	0.00174429178175249
EDAR	35.8408614540413	-5.50859381622894	1.41277097438309	-3.89914141507214	9.65343849439801e-05	0.00174429178175249
RPS20	13005.382106246	-1.38925121433974	0.356346177450856	-3.89860001944691	9.67504366938028e-05	0.00174519258876297
ARHGEF11	183.599594293818	-3.07262677605111	0.788759905435149	-3.89551592934479	9.79899214725595e-05	0.00176562926983763
ZNF431	634.844103218841	-0.747384053667845	0.191974828523442	-3.89313567521474	9.89567711989958e-05	0.00178111443666206
KCNQ3	54.621189645975	6.77728388543677	1.74242585609115	3.8895680190608	0.000100422819672808	0.00180554130337975
ATP2B4	14120.9625570395	1.05112325410848	0.270389966310815	3.88743439133467	0.000101309358356599	0.00181850509190196
PLEKHH2	44.590131618878	-4.09176132545493	1.0525958392637	-3.88730524368894	0.000101363256615637	0.00181850509190196
ZG16B	12.8978580901577	6.46627304035902	1.66358456861556	3.88695180416363	0.00010151089889484	0.00181918504970784
AACS	368.826537574248	1.01988205786916	0.262528558618647	3.88484233195618	0.000102396318431519	0.0018330710266083
ALDH4A1	49.7403467538174	1.67470903050077	0.43115789036928	3.88421287864268	0.00010266193093347	0.00183569671684642
LOC202781	172.34029169204	-1.10350210636697	0.284117030011708	-3.88397030027203	0.000102764466021202	0.00183569671684642
LOC728392	594.424352690914	-1.42098623658824	0.365971872602025	-3.88277445062965	0.000103271352196291	0.00184276556012694
GBA	698.700809050921	0.638894708767677	0.164604252378728	3.88139856373628	0.000103857470133347	0.00185123148645214
ALS2CL	218.371642823504	-2.54991270836882	0.657006035343295	-3.88111002212705	0.000103980784365873	0.00185143873515904
TMEM173	5028.34333893013	1.96993611992808	0.507655176620442	3.88046101103967	0.000104258657834318	0.00185212192545993
RPS18	22717.740399404	-1.52623409216825	0.393296849193792	-3.88061611807172	0.000104192185251584	0.00185212192545993
VOPP1	3763.65524584318	1.13618340997245	0.292812821177795	3.88023791240537	0.000104354339046846	0.00185212192545993
UNC93B1	432.380899586388	1.7374862730667	0.447833361857141	3.87976069014028	0.000104559285577222	0.00185377462782205
TBX21	654.954853563306	2.13026679448444	0.550387313342054	3.87048673333159	0.000108618268349202	0.00192296066433172
FANCC	126.658834489113	-1.53611213579543	0.396895620106342	-3.8703176804618	0.000108693620225543	0.00192296066433172
PSRC1	13.9098079316997	2.68286286091361	0.693261513908157	3.86991460955242	0.000108873479913091	0.00192408920737666
PCBP2	8628.68906199415	-0.658624333499698	0.17027382388912	-3.86803043742405	0.000109717972208627	0.00193694869574272
TPM3	10356.7289604393	0.662255993051652	0.171414033484367	3.86348760127653	0.00011177956944111	0.00197124459853754
CD226	842.609441826118	1.70240698651233	0.440809946943746	3.86199766660342	0.000112463640938394	0.00198120061194024
AK026379	1670.06267121972	1.23725018302206	0.320398482068519	3.86159814189591	0.000112647744438791	0.00198233721821851
ANXA2R	320.052281808663	-1.90520701592566	0.493462120396685	-3.86089820712905	0.000112970964248821	0.00198381321435669
NEDD9	1434.43080807543	1.93517579342318	0.501200983565757	3.86107740582533	0.000112888129657036	0.00198381321435669
NAE1	1077.99467022624	-0.639616079103337	0.165747758054711	-3.85897273429308	0.000113864639092994	0.00199739060554981
EXOSC8	499.807863514808	-0.632170728969489	0.163858234996528	-3.85803453200192	0.000114302501569353	0.00200145369541675
NRM	190.882824858511	1.53075427705525	0.396778245805529	3.85795918308866	0.000114337735993223	0.00200145369541675
PLSCR1	866.761178163264	2.70455300787851	0.701266683034393	3.85666833076379	0.000114942953661973	0.00200992546714612
CFLAR	13386.7325967802	0.895420504612742	0.232234817331996	3.85566864994526	0.000115413729869313	0.0020140996666713
PI4KAP2	874.71509841018	-0.978294463470639	0.253747335695136	-3.8553881198028	0.000115546165349847	0.0020140996666713
TGFBR2	4375.53377895475	-1.00178385897866	0.25983200228622	-3.85550605839207	0.000115490470266934	0.0020140996666713
SORBS3	736.084498592463	-2.24383735241137	0.58239470321641	-3.85277774680857	0.00011678538684024	0.00203356235047339
LAMC1	106.08795627203	8.28341694468706	2.1517253536238	3.84966275121341	0.000118280569759727	0.00205743652141343
RPL12	9335.29789138224	-1.13749220684939	0.295565143560044	-3.84853299393983	0.000118827294539643	0.00206477993876694
THBS1	1754.30291126142	4.10434639929461	1.06760565813455	3.84444047108761	0.000120827810397323	0.00209576123403466
LIPT1	132.048002158643	-1.28174976039849	0.333410013013996	-3.84436492717058	0.000120865034707336	0.00209576123403466
FLJ13197	92.7107638239312	-3.13783457494973	0.816270240819334	-3.84411242507153	0.000120989533749844	0.00209576123403466
MID2	451.773623742817	-2.03828707445538	0.531272936847686	-3.83661002299418	0.000124744323344062	0.00215854556166443
IL2RB	14844.6875928386	1.53665385938209	0.400816909757328	3.83380496674267	0.000126176196876313	0.00217877376626941
BTNL8	9.63724306235975	7.87777713388497	2.05480140846764	3.83383868699982	0.000126158892355499	0.00217877376626941
DRAM1	131.644004312999	2.53124105291169	0.660375748150893	3.8330315127401	0.000126573731792198	0.00218109433671442
BCLAF1	7746.32663191221	-0.829654268915396	0.216447354008838	-3.83305341252414	0.000126562459660682	0.00218109433671442
TMEM71	610.972720037968	-2.01378290608905	0.525626805755122	-3.8312028306776	0.000127518326189615	0.00219508960876973
GBP4	4945.94831509776	1.72600577314509	0.450554147315986	3.83085092752368	0.000127700860202847	0.0021959514103554
ATP8B4	92.8867641512711	4.9886377047116	1.30253459909722	3.82994640462464	0.000128171171609759	0.00220143139222305
RPS10	12829.8714874464	-1.31332729197985	0.342929680074226	-3.82972769139022	0.000128285137533176	0.00220143139222305
C1orf216	472.268696852572	1.04811508489077	0.273857060742102	3.8272341127542	0.000129591247642702	0.00222077525060231
JAK3	9046.37909454462	1.61047139942125	0.420811097064147	3.82706494827953	0.000129680306604514	0.00222077525060231
AKAP6	11.8941672847875	-4.10734412253309	1.07345860856274	-3.82627153927476	0.000130098777866233	0.00222377482686789
PARP14	8137.68957224047	1.62804576279622	0.425496692569571	3.82622424857046	0.000130123760756582	0.00222377482686789
TNFRSF9	1266.1926525004	3.56286754724066	0.931596675686011	3.82447430334273	0.000131051412969841	0.00223732159917719
DBN1	75.5663258794917	3.09652214778394	0.809795561191802	3.82383195979328	0.000131393482444273	0.00223855062536352
JAZF1	894.588380803502	1.48039932162678	0.387139960336998	3.82393829957032	0.00013133679489474	0.00223855062536352
FMNL3	2724.09860643159	1.5875909934065	0.415308773195052	3.82267627334923	0.000132011043805805	0.00224676290879757
LOC389906	226.833775498618	-1.20422094933313	0.315120311031921	-3.82146407951199	0.000132661739200028	0.00225552169304499
EIF4G3	1450.5804006906	1.04970736324254	0.274723628185921	3.82095770274317	0.000132934451864292	0.00225784263171554
SNRK	3217.38336175267	-0.852825228674132	0.223226848695426	-3.82044200174926	0.000133212729004656	0.00226025323307081
FAM109B	84.2206859355744	1.76469771833137	0.462152628773147	3.8184305540272	0.000134303379386767	0.00227642854815381
ZMYM4	1043.73288486454	0.930328409460408	0.243833478547963	3.81542524431241	0.000135948609676437	0.00230196128968978
AK310350	24.273912740133	4.45488959029116	1.16767935415155	3.81516516024052	0.000136091879561045	0.00230203580355453
GKAP1	193.231316332785	-1.62039288482929	0.424774488896309	-3.81471328242795	0.000136341139236787	0.00230390118769442
PHPT1	462.959570436515	1.7458753816911	0.457716439940261	3.81431652732194	0.000136560347283616	0.00230525547547913
AXIN2	232.422455025794	-2.61685893632802	0.686195983020618	-3.81357367440228	0.000136971668185097	0.00230984673805122
CXCL1	46.916222184285	8.04652849841634	2.11032059856138	3.81294126773994	0.000137322753944333	0.00231341391477156
ZNF37A	1149.06511887567	0.638956525028846	0.167609835678599	3.81216604885932	0.000137754279607319	0.0023159763621202
DNAH11	21.718190839158	4.40124039218027	1.15450013087296	3.81224763383295	0.000137708805252902	0.0023159763621202
UBE2QL1	3.95714000540674	6.69195935920767	1.75664799888878	3.80950501377673	0.000139245283085556	0.00233867179099215
RPL10	30841.9384099636	-1.17731182755505	0.309120813832242	-3.80858154764684	0.000139766253457432	0.00234504573235208
BC128459	28.7886342415104	2.37631545326869	0.623985674485809	3.80828527069452	0.000139933785750362	0.00234548267581774
ZNF565	85.7404271898484	-1.09055609015805	0.286617930991436	-3.80491229695827	0.000141854443951298	0.00237328315523189
METTL8	965.744008161884	1.62064865112282	0.425968568160056	3.80462027544216	0.000142021891173918	0.00237328315523189
ETV7	470.232477480075	3.1100274261558	0.817402770309488	3.80476741591941	0.000141937496519206	0.00237328315523189
AK095721	1123.44853053261	1.20725263697726	0.317335289292311	3.80434410452602	0.000142180420807363	0.00237353961301477
RPS27	22889.8593154615	-1.52851905989767	0.401902176880562	-3.80321169634251	0.000142832198321679	0.00238202148046123
DHX34	553.113725041346	-0.940121991805368	0.247261682014968	-3.80213377238312	0.000143455229663885	0.00239000737903338
LOC643699	7.87908419295027	-4.34764793296449	1.14379732089325	-3.80106497326746	0.000144075513172986	0.00239793150790018
KRT17	210.508058363145	10.1819889621289	2.67943556623175	3.80004993978952	0.000144666931080849	0.00240294961575876
TBP	370.226249020334	-0.481219827936875	0.126632888711234	-3.8001172747012	0.000144627627129104	0.00240294961575876
FAS	3830.87320717031	1.31497336483062	0.346421703737617	3.79587465405054	0.000147123824390478	0.00244131294987082
GJD3	26.281812505925	2.68128443095276	0.706577091880424	3.79475143160533	0.000147791445693269	0.00244931209729736
IL18R1	1897.17017113976	1.67205487558069	0.440644456982401	3.79456691009157	0.000147901394063742	0.00244931209729736
RIMKLB	951.654461011274	-2.22138328007288	0.585473209672167	-3.79416725372752	0.00014813979606445	0.00245081177580877
CD274	611.452281463705	2.27260256708398	0.599485202126688	3.79092354410395	0.000150088154349007	0.00248056962576619
PLEKHG2	5614.42008472977	2.71035216334438	0.715118124959003	3.79007616888436	0.000150601096637174	0.00248656810652833
SLC25A29	201.786033597035	-3.16560304065475	0.835500938434112	-3.78886832441828	0.00015133509544276	0.00249371955979586
C17orf58	31.9334891997058	2.16003589471494	0.570080098797717	3.78900421058444	0.000151252350537977	0.00249371955979586
INSL3	58.3815396487046	1.96644016379912	0.519448086594272	3.78563366493842	0.000153317396571783	0.00252387535548207
ZNF486	186.21142000814	-1.13648513173835	0.300241186028155	-3.78524061529579	0.000153559928353953	0.00252536005190821
PPWD1	1456.31203553563	-0.487730433917408	0.128864187726806	-3.78484078874887	0.000153807012333615	0.00252691659410736
UXT	775.220910708008	-0.955247173919809	0.252427999130411	-3.7842362068017	0.000154181341498911	0.00253055851289846
WDFY2	503.487132693872	-0.696371720907943	0.184130998408367	-3.78193637642438	0.000155613139913018	0.00255153216650653
TNK1	116.567383704515	-2.03810206393788	0.539209422984537	-3.77979682301718	0.000156956383745012	0.00257101380764927
ETV6	2234.31459916912	2.35888239948401	0.624794414728603	3.77545372345983	0.000159716675218477	0.00261364592803228
NINJ2	96.12852304393	1.85873325266002	0.492548301919015	3.77370756414797	0.000160839283486123	0.00262733905691527
LINC00493	256.500929381532	-0.878066474687572	0.232713301975221	-3.77316838889196	0.00016118741755944	0.00262733905691527
PARK2	7.45332839702811	-3.31585863628347	0.878793756892999	-3.77319320975468	0.000161171375695641	0.00262733905691527
LINC00861	1414.58716637279	-2.45503619678616	0.65057284335926	-3.77365305337598	0.00016087444776367	0.00262733905691527
HPRT1	742.270393839206	0.88638849439658	0.235050472537967	3.77105599842351	0.000162558185899483	0.00264707961459306
DKFZp667J0810	111.826366041981	7.340487134737	1.9477903143788	3.76862287513637	0.000164150674947354	0.00266905285397139
TMEM140	1106.5512722001	1.37598342440391	0.365127337751422	3.76850288142673	0.000164229589856477	0.00266905285397139
RPL4	27969.3297828124	-1.19335536037029	0.316929990906705	-3.76535952610927	0.000166309604245259	0.00270020990163923
PPARG	64.3977313193096	4.40471044982359	1.17072607044561	3.76237495774485	0.000168307462313139	0.00272997338822398
BLOC1S1.RDH5	124.649067781998	1.65723236626521	0.44072351966835	3.76025397399326	0.000169740939583182	0.0027505332898049
INSRR	11.1552393135271	4.99191174362242	1.32915681244607	3.7556981214547	0.000172858952663925	0.00279832310381825
TOPORS.AS1	91.984460084804	-1.03695426958809	0.276151969000472	-3.75501313041991	0.000173332391151527	0.00280324980304279
SNAPIN	364.768031419316	0.813158179308354	0.216576959472613	3.75459227652137	0.000173623873103956	0.00280522704136869
NCAPH	428.777671787172	1.63620593248621	0.435826882512349	3.75425655951788	0.00017385672001095	0.00280625398989437
RPL27	10530.0637937015	-1.35766781766899	0.361772281715227	-3.75282432150977	0.000174853395935256	0.00281959605488204
MAF	8940.72303333377	1.55893548497533	0.415536107397152	3.7516246054771	0.000175692395902001	0.00282531054364909
NLK	299.821878438298	0.755520299451846	0.201372417570804	3.7518559322366	0.000175530327628582	0.00282531054364909
ZNF277	527.452086170806	-0.789861489463985	0.210540655600436	-3.75158653900548	0.000175719078874478	0.00282531054364909
RPL27A	13994.2645674041	-1.13930702768698	0.303943510300195	-3.74841702183978	0.000177954192308006	0.00285294646604431
LIPT2	21.6972276245387	-1.82036170456032	0.485604499231839	-3.74865082065731	0.000177788410640257	0.00285294646604431
LOC100506548	539.415361925764	-1.08729184356891	0.290047209860109	-3.74867196306877	0.000177773426177381	0.00285294646604431
RPL35	6196.91688099355	-1.19893162773686	0.319961025343069	-3.74711771988899	0.000178878150800637	0.00286498850804073
SLC40A1	238.298659846325	-2.7128603999306	0.724359242866542	-3.74518642047676	0.00018025987388537	0.00287972606643882
PTPRZ1	7.52798135849127	24.3207734736404	6.49319505963571	3.74557875595453	0.000179978372905553	0.00287972606643882
KANK1	121.034015662271	-3.16916682183066	0.84621609628359	-3.74510345022862	0.0001803194581024	0.00287972606643882
RPS9	13257.2206445139	-1.19401967317247	0.319411401232156	-3.73818739270559	0.000185351774980739	0.00295724386319124
PUS1	573.636972860117	-0.725556444395036	0.19411006589079	-3.73786099688023	0.000185592501707567	0.00295823740462149
CHIT1	38.5347644966802	7.11615787156656	1.90440500304945	3.73668303757433	0.00018646372859112	0.00296926919198367
C1orf170	59.7675018254702	2.98455263001901	0.799120802669605	3.73479531511203	0.000187867922361501	0.00298017851577666
C15orf61	87.6405459265385	-1.13752173343055	0.304554803413634	-3.73503133321332	0.000187691816783648	0.00298017851577666
ZFAS1	1333.05841034929	-1.64822244890154	0.441299357340565	-3.73493054427802	0.000187767001743294	0.00298017851577666
LINC00312	23.028940886904	2.55085378054518	0.682981163059322	3.73488160217915	0.00018780352101756	0.00298017851577666
EPHA1	186.795095372522	-2.98351629931321	0.799111597569869	-3.73354148329995	0.00018880607958296	0.00299219730520719
PIAS1	846.883797087095	-0.730777418542485	0.19581529669869	-3.73197309333278	0.000189985798683509	0.0030080177505029
EFCAB14	3718.24992963689	0.564516733545487	0.151298026245364	3.73115728971901	0.000190602169373517	0.00301489710086335
RPL24	6880.81902103869	-1.10628789519101	0.296553597838928	-3.73048212280294	0.00019111370450935	0.00302010665362393
DACT1	12.8747717024926	-4.7237842527068	1.26710672039303	-3.72800820695006	0.000192999094571023	0.00304699618162271
RALGDS	6730.44645814108	1.05348442547907	0.282691715629917	3.7266193780444	0.000194065178213746	0.00306091194980901
LOC730101	20.1458303267472	4.32067980992585	1.15992986394133	3.72494919239737	0.000195354563960532	0.00307831996841611
SMAD1	106.385746329637	3.33339304159753	0.895246306963914	3.72343679685449	0.000196529076578416	0.00309388651703742
AKAP17A	4495.80985363759	-0.767972789996214	0.206309926031554	-3.72242288467864	0.000197320183195472	0.00310339343152878
PABPC4	2730.55040699901	-1.03551808182834	0.278315108157461	-3.72066787420855	0.000198696609344069	0.00312207932994942
LDHB	6527.20755557898	-1.07048264969412	0.287929135029688	-3.71786845948655	0.000200910830315405	0.00315388147172203
CD63	1363.78922143208	1.65680530280993	0.445713801357666	3.7171954239766	0.000201446619296372	0.00315528851625805
GOLGA8T	16.7323295362777	-3.05415395192095	0.821715922488214	-3.71680025704352	0.000201761828270105	0.00315528851625805
RPS28	5438.72756330731	-1.44065770999069	0.387571426415568	-3.71714118172882	0.000201489858774184	0.00315528851625805
GRAMD4	1033.6091001194	1.71787523896287	0.462174649218455	3.71693956357802	0.000201650656135668	0.00315528851625805
SUSD4	41.1346049687982	-3.82297069055957	1.02901073931936	-3.71519027399877	0.00020305084351491	0.00317245413095822
CHCHD7	802.662979927219	-0.674577349568323	0.181603329563976	-3.71456487713063	0.000203553643713393	0.00317731520888599
SIRT6	283.928304478943	0.739991421388019	0.199271695495176	3.71347982737435	0.000204428766899601	0.00318797334797243
AK092380	25.9155373514306	2.54734420975886	0.686174284602503	3.71238658591603	0.000205314070326686	0.00319877005996755
SERPINA3	5.80466250062119	23.9645044579394	6.45795826606957	3.71084845559471	0.000206565742601833	0.00321524912216957
KTN1.AS1	19.0843565302832	-1.95766073191774	0.527633089043031	-3.71026907252605	0.000207039078271042	0.0032195936214813
MOV10	1857.3472173755	1.22805768382589	0.331334026878728	3.70640376237413	0.000210223065628222	0.00326604288558486
PLAU	153.034877537677	6.19831572304489	1.67267235498175	3.70563649514763	0.000210860535353931	0.00327287930202445
UBD	33.1608265031554	8.12872285707092	2.19506115332311	3.70318742362363	0.000212907467394152	0.00329847391307744
PILRB	2281.33350979411	-1.0166743116169	0.274532855742014	-3.70328829629156	0.000212822790936265	0.00329847391307744
TMEM198	21.8758705222148	2.63875882334679	0.713167719838996	3.70005364788876	0.00021555389434856	0.00333555288996492
LINC00884	31.2162832957241	2.91544813269922	0.787984964203558	3.69987787222052	0.000215703245342487	0.00333555288996492
RAB10	2946.95521126968	0.821907200778006	0.222345166343747	3.6965372996116	0.000218560160363101	0.0033765813404838
RNASE6	26.1437140017111	5.18620115761352	1.40345836848704	3.6953010321242	0.000219626415077828	0.00338989486289121
E2F1	174.23448982329	1.82028578902466	0.49291028105269	3.69293532514101	0.000221680415320406	0.00341841511141057
TNC	277.563589975958	7.13440459714525	1.93203526069897	3.69268860784878	0.000221895660331051	0.00341855423913368
IFIT3	1283.70783526103	4.24679719689541	1.15025624270863	3.69204446732238	0.000222458556806938	0.00342404410045367
PIGC	420.558128601289	-0.744944566922226	0.201918719806686	-3.68932889251391	0.000224846392448888	0.0034575868716375
YIPF1	410.212204620525	0.782258678435868	0.212081943939309	3.68847372815352	0.00022560331546835	0.00346601127017501
SLC28A3	12.4290093931853	7.64847285565006	2.07419172283716	3.68744739044094	0.000226514905226305	0.00347679405920043
AMZ1	45.9375800119445	1.87158782537478	0.507795000894964	3.68571534197107	0.00022806114991541	0.00349728925268062
RPN1	2481.33750174253	0.792937186799573	0.215232060917701	3.68410349005937	0.000229508986395619	0.00351623887937169
AK304826	1619.03856603141	-1.27948949647483	0.347345810019151	-3.68361862895161	0.000229946194971156	0.00351968427888905
TMF1	2905.73925000114	-0.784225235578032	0.212949417704579	-3.68268316500389	0.000230791930524922	0.00352937069401442
MVP	6439.61657525315	1.17021645923877	0.317856664883677	3.6815854078977	0.000231788115031501	0.00354133786440293
TMEM191A	26.0642576121223	-1.39758638166539	0.379705867098898	-3.68070789198887	0.000232587337295441	0.003550276510448
VWCE	25.2522232408506	6.84404558843715	1.8596423545689	3.68030206002903	0.000232957834075955	0.00355266054781703
CANT1	1198.61643016243	0.841088528937411	0.228580500764902	3.67961626701693	0.000233585175105842	0.00355895353651613
CEBPA	135.482888545586	2.9619851094158	0.805283755305593	3.67818807954442	0.000234896726267894	0.00357565016652239
KLC2	1081.55791934178	1.01960646622583	0.277271289619548	3.67728828911518	0.000235726578086002	0.00358170438582186
CYFIP1	672.823906759573	2.48012633432249	0.674408680757787	3.67748281581391	0.000235546938756182	0.00358170438582186
LY75	3703.53015617783	2.27462472169421	0.618653714112384	3.67673331591929	0.000236239785296635	0.0035862151289948
IRF5	539.264520449639	1.92132634888396	0.523023508568407	3.67349902520236	0.000239251590381176	0.00362861263837947
NSA2	1627.71605652775	-0.775204594841706	0.211149130007118	-3.67136059151925	0.000241262665761573	0.00365576893083144
BC041466	78.506834696541	-2.23064667837922	0.607843802920336	-3.66976954879241	0.00024276922873393	0.00367188458460069
BX537634	27.2237417151871	7.95022860736527	2.16634485117291	3.66988136863845	0.000242663058525854	0.00367188458460069
KREMEN2	4.52753761246431	5.7384836665005	1.56388264838007	3.66938252844268	0.000243137031608399	0.00367409532631945
A1BG.AS1	202.224167097767	1.05507376132255	0.287564790486553	3.66899494036592	0.000243505897867854	0.00367631809558782
TNFAIP2	200.225124267187	4.95916365784151	1.35184864202018	3.6684311421363	0.000244043400061092	0.00368108047571677
IQGAP1	12138.8298695321	0.95924643958509	0.261665980719929	3.66591957023183	0.000246451380648031	0.00371337926600915
CYBRD1	44.2016811150788	3.52350596432199	0.961201357622574	3.66573136458836	0.000246632718337219	0.00371337926600915
ATP1A4	15.5034573913815	4.89983010673563	1.3376939148986	3.66289332123265	0.000249382414664709	0.00375137231206613
AX747756	238.101846452663	1.90138996338976	0.519149597034653	3.66250879178251	0.000249757178054972	0.00375360357263579
TPT1	69737.6593910052	-1.12163585926258	0.306276568840079	-3.66216672568329	0.000250091000432688	0.00375503446923318
CBLL1	1259.21188028161	-0.832759319482588	0.227408880468427	-3.66194722812598	0.000250305428515574	0.00375503446923318
CXCR5	861.972673607357	2.12594619697791	0.580595379857901	3.66166571545614	0.000250580691818229	0.00375576503460288
NID1	40.2296117946793	6.94978048865477	1.89814123061111	3.66136111295432	0.000250878852155689	0.00375683715644522
ZC3H6	1010.49724684403	-1.11261650952545	0.303982831157213	-3.66012943984336	0.000252087872282217	0.00377153489063386
ABAT	529.328207780641	1.04848961285533	0.286511567975013	3.65950184931721	0.000252706019582468	0.00377486430631427
ADRA2B	81.0281106772945	4.37731824818122	1.19632205255078	3.65897981972994	0.000253221276987481	0.00377486430631427
IQCJ.SCHIP1	7.62699956826769	19.8506444959424	5.42479083986951	3.65924605794016	0.000252958369648054	0.00377486430631427
UTP14A	430.229311036138	-0.720842326900773	0.197000530224378	-3.65908825768008	0.000253114164774382	0.00377486430631427
DDX55	715.2185186871	-0.817653521175552	0.223512831494876	-3.65819499358047	0.000253997776151313	0.00378303785737675
EHD3	135.167700438693	1.67945663088121	0.459160459905395	3.65766823917558	0.000254520193417706	0.00378741584047156
CCDC104	560.225623669602	-1.03616608662788	0.283343869111925	-3.65692079336497	0.000255263214510885	0.00379506574614076
CEP72	157.251523616569	-0.790711328949985	0.216427752753042	-3.65346550473237	0.000258724560719362	0.00384008822612325
TPMT	494.53361416189	0.877670244603106	0.240231487742969	3.65343549610846	0.000258754813813095	0.00384008822612325
NTRK2	161.47268893958	4.30052177361619	1.17770681997379	3.65160641059367	0.000260605075557526	0.00386408795842317
NMI	932.321066315746	1.04431043276237	0.286161182222147	3.64937838407332	0.000262875655612196	0.0038907944134673
CDC42EP1	35.300371734329	7.34041587518452	2.0113188202385	3.64955361692191	0.000262696406137205	0.0038907944134673
ZBTB38	5040.29685037846	1.29220576425671	0.354152228251525	3.64872973025307	0.000263540175997763	0.00389715031000438
TIAL1	2962.31489096218	-0.470791366000417	0.129095611416537	-3.64684252883989	0.000265482507248038	0.00392237390610581
SPATC1	23.6173336434091	5.93822907466442	1.62879393536491	3.64578289845733	0.000266578966855319	0.00393506637004508
ATP6V0E1	2171.01427867642	0.719246968202958	0.197455422842007	3.64257895706647	0.000269920145385679	0.00398084185948256
TANC2	1175.26137970681	-2.39830660268246	0.658659446037478	-3.64119366557447	0.000271376894815514	0.00399521739374492
UFL1	1354.11440438605	-0.678944872436778	0.186450556142089	-3.64142047352958	0.000271137883950337	0.00399521739374492
UBE2E3	600.454881088906	1.41506394103375	0.388761273669059	3.63993030395911	0.000272711846467946	0.00401130814454228
RPS17L	10790.7247519022	-1.23829207319104	0.340229570702247	-3.63957803736799	0.000273085170599736	0.00401323836261686
CAMK1	122.80772993059	2.2502419544305	0.61834265495489	3.63915045549407	0.000273538955704518	0.00401634656219114
IGSF9B	201.160401257084	-2.24170817696833	0.616078256591955	-3.63867439401139	0.000274045022787522	0.00402021623252102
HEBP2	561.482135222367	-0.78865861561077	0.216764451194102	-3.63832081905609	0.000274421450893041	0.00402217894911932
TARSL2	742.029132545539	-0.777624124730665	0.213858386554607	-3.63616380567851	0.000276728397989253	0.00405240870447689
RPL7A	16157.8040391095	-0.93955895100866	0.258426956351631	-3.63568477635994	0.000277243184937099	0.00405636388058454
CMPK1	3867.55068959533	-0.616226111985316	0.169574815571047	-3.63394829538904	0.000279116820080324	0.00408017594926943
SAV1	354.004783204857	0.854194377618114	0.23508977303548	3.63348165506628	0.000279622336515463	0.00408053480082226
ETFDH	328.184871627052	0.832392303359411	0.229090106788387	3.63347119187605	0.000279633681229057	0.00408053480082226
CYSLTR1	348.402987647868	1.71223117231951	0.471331341862717	3.63275475285119	0.00028041150687573	0.0040882863232005
MERTK	80.7086967798459	4.15265546665739	1.14356826770163	3.63131400541876	0.000281981843716186	0.00410396226802741
MTO1	937.833955104476	-0.781160809428144	0.215110496116315	-3.63143976482558	0.000281844445210319	0.00410396226802741
NHSL2	42.5441369677418	-2.59882988755493	0.715818343462032	-3.63057179421496	0.000282794026062221	0.00411094531174453
RPL39	12593.5391080522	-1.27265849180656	0.35055382170951	-3.63042252855871	0.000282957628081107	0.00411094531174453
RASA3	4232.72625890637	-1.57993156505069	0.435420496350253	-3.6285190483541	0.000285051721154816	0.00413774289105375
ARHGAP35	2639.2322375766	1.00489471231572	0.277029380579953	3.62739399774854	0.000286296251615219	0.00415217232110715
LMCD1	113.423081086432	2.85559321983106	0.787422888201375	3.62650522688486	0.000287283006867558	0.00416284126297509
SYNE3	435.005578336343	-1.11737775009845	0.308430031631609	-3.62279167235264	0.000291440541333534	0.0042193972521275
HEY2	3.77805679292711	-5.08450728191929	1.4035699294361	-3.62255358659761	0.000291709005215962	0.00421959876044067
KIAA0513	1016.1006742046	0.977345664112434	0.26988618891628	3.62132522615158	0.000293097780774761	0.00422861785196103
CCDC93	2852.76867472956	-0.903884630129123	0.249586007559258	-3.62153567408829	0.000292859411037253	0.00422861785196103
ITM2A	2655.61195541417	1.54099238636378	0.425515385123368	3.62147278392061	0.000292930626311592	0.00422861785196103
BC054514	11.4584328531283	-1.82820544094286	0.504891413656728	-3.62098738756894	0.000293480823179286	0.00423046226595046
ZNF383	257.682362478979	-0.65614802390095	0.181257829932003	-3.61997064704513	0.000294636437678186	0.00424343025837644
HIF1A	7644.81399074199	1.64162449251577	0.453642377304056	3.61876353411195	0.00029601396086674	0.00425218668049216
SNHG10	144.50999890787	-1.26038978500988	0.348274311223427	-3.61895708179666	0.000295792684401037	0.00425218668049216
PTPRN	6.4234122488057	6.73066314278109	1.85990213282239	3.61882650920311	0.000295941946582339	0.00425218668049216
PRDM1	3678.21224342629	1.90842853114103	0.527407950886622	3.61850542437365	0.000296309290179884	0.00425274381239128
UBXN1	2250.09576136503	-0.727897156294493	0.201295849069264	-3.61605646445313	0.000299125155591503	0.00428944438083075
COCH	75.0604523625718	4.36142543614105	1.20632229570421	3.61547279004322	0.000299799965131418	0.00429154623812808
SLC26A11	1901.91365392568	-1.24914379033715	0.345519935542294	-3.61525822924405	0.000300048385714571	0.00429154623812808
UBA52	9266.20265942599	-0.947905918995869	0.2621643996969	-3.61569274886974	0.000299545494623727	0.00429154623812808
PODXL2	34.5738607498252	-2.16708113315471	0.600171304365513	-3.6107709872029	0.000305288142214921	0.00436272545991098
EIF2AK2	2243.87221084686	2.41028445457383	0.667583056415031	3.61046379384946	0.000305649967829607	0.00436388273444754
RPL15	13839.7365081992	-0.73406132499814	0.203326700931411	-3.61025542457291	0.000305895622695786	0.00436388273444754
ZNF35	60.4048459285925	1.4664879537206	0.406545153580103	3.60719575871578	0.000309524140081416	0.0044118501032929
PDCD6IP	3909.20950694863	-0.423619580245555	0.11744566297171	-3.6069410272527	0.000309828041287103	0.0044123878354092
COL6A4P2	26.51105357353	3.16477814132767	0.877636514698163	3.60602377900844	0.000310924657814436	0.00442420433698704
SLAMF7	593.907604854396	3.95485510697581	1.09694419312592	3.60533847734387	0.00031174634115444	0.00443209185018624
GOLGA8I	3.61799937255342	-4.2659420127678	1.18338228429178	-3.60487229646236	0.000312306457950389	0.00443625034571003
LOC100130093	78.2952121307047	1.61084649634029	0.447368216697864	3.60071734248433	0.000317340426455159	0.00449235888074054
SIGLEC1	40.1864752134747	8.51340806263873	2.36405995713478	3.60118111088727	0.000316774801257997	0.00449235888074054
abParts_5	288.572366627517	5.31779477445271	1.47682183544951	3.60083704533939	0.000317194342981245	0.00449235888074054
LYN	152.48835764374	4.24984135533929	1.18014879544257	3.60110637891685	0.000316865882673118	0.00449235888074054
P2RY8	4909.75465004222	-1.06375945815068	0.295588572778852	-3.59878410775556	0.000319708455002109	0.00452201967454775
PPP2R3B	300.687019544992	-1.21925115713415	0.338888273161007	-3.59779683658419	0.000320924138801402	0.00453534479873047
PVR	82.5997806363009	3.35631849147547	0.932970550695864	3.59745384135879	0.000321347500321734	0.00453745955096541
UBL3	2407.43304342119	-0.937830949437875	0.260798569279596	-3.59599729411264	0.000323151157396019	0.00455667766410681
RPS29	9366.23073629806	-1.4600046684334	0.406018020476326	-3.59591100592179	0.000323258305663848	0.00455667766410681
GGPS1	555.800072177516	-0.638374165619689	0.177611486064012	-3.59421667914887	0.000325368982801951	0.00458253324376205
EPHA4	694.843235905788	-2.48012532156428	0.690157619005081	-3.59356363426022	0.000326185940060163	0.00458624624968391
LAMA5	72.57333493982	6.40037989246752	1.78104605652103	3.5936071776659	0.000326131407706831	0.00458624624968391
ZNF582.AS1	34.9645412640122	-2.04221305972138	0.568403135777232	-3.59289548416875	0.000327023780479042	0.0045941298381365
BC029255	11.9324660805567	2.60454286460817	0.725111019767341	3.59192288298675	0.000328246993913661	0.00460273666876813
RPL10A	8915.92758627344	-1.20657088973223	0.335928753439276	-3.59174639675592	0.000328469414197544	0.00460273666876813
PHEX	27.0377815674717	4.92749680242083	1.37181387984075	3.59195724349491	0.000328203706794824	0.00460273666876813
NRP1	150.428120107757	6.18139405053059	1.72161437787488	3.59046377049939	0.000330090111709965	0.00462154035626359
PFDN5	3580.93221235023	-0.860329840810185	0.239701408612704	-3.58917307073593	0.000331728562456362	0.00463664787507513
LOC150776	1313.99470747574	-1.01990383902484	0.284153938473073	-3.58926518669911	0.00033161137612939	0.00463664787507513
AK128652	50.5575296330321	5.31278406807443	1.48073845379405	3.58792874897093	0.000333315341956728	0.00465490178906207
MX1	7916.26029752372	3.26381558915616	0.910366933560277	3.58516491409895	0.000336865271571738	0.00470051818757971
ZDHHC18	2362.14107892533	1.07951184516857	0.301131010945344	3.58485777263405	0.000337261947341468	0.00470070823382206
SLC7A5	5236.9642765208	2.50210515794	0.697992702142431	3.58471535627808	0.000337446027522969	0.00470070823382206
SIRPA	104.141000264716	5.31811716159959	1.48367184938699	3.5844295110114	0.000337815780384066	0.00470190780136579
IL17REL	16.1810769889677	4.41910877921183	1.23328389960153	3.58320479221341	0.000339404301143829	0.00472005461414535
CYS1	9.33055366065061	5.26893609538755	1.47058556356058	3.58288305416954	0.000339822768876969	0.00472191285806665
KIF26A	5.11716949417787	-6.23299774884071	1.73993395067822	-3.58231859687037	0.000340558095277541	0.00472816712346382
PSEN1	2012.6786002362	0.836810472710749	0.233701604958399	3.58067918643395	0.000342702227222002	0.00475395382481935
ANKRD10	2187.97371207863	1.06132579895955	0.296491710779735	3.57961373074613	0.000344102465941976	0.00476938677083624
USP53	995.403672562726	-1.24615706364747	0.348297492463184	-3.57785252725928	0.000346428808746738	0.00479361465992878
FAM131B	74.1889495860122	3.11099473823747	0.869484088361316	3.57797776851863	0.000346262895094933	0.00479361465992878
ENSG00000212907	7423.36260086638	-1.34323238880764	0.375600923209548	-3.57622227690385	0.00034859528183396	0.00481956963049338
TCEA3	57.1068418224436	-3.38978362176255	0.947952380714397	-3.57590074219545	0.000349024069357299	0.00482147666477996
NBPF1	528.010214863961	-1.25412234748028	0.350834796828124	-3.57468061554533	0.000350655679921086	0.00483595607824612
FTSJ1	644.443244724866	-0.483367621081519	0.135212474699714	-3.57487444967636	0.000350396000067584	0.00483595607824612
CDAN1	640.984895768604	-0.800628008972735	0.224014064233946	-3.57400778254981	0.000351558472722576	0.00484437639428274
EMR1	115.994336433226	2.20236433027345	0.616293802262011	3.57356235319909	0.000352157335699002	0.00484859813445378
RASSF3	2562.90224032015	-0.941019692301928	0.263441965467081	-3.57201894782977	0.0003542397747591	0.00487193455899981
POLH	810.648811252585	-0.926143057483199	0.259287939540012	-3.57187094442656	0.000354440072278083	0.00487193455899981
NEURL4	1136.8512504085	-0.669247784729576	0.187405003649144	-3.57113082200585	0.000355443292694696	0.00488167643993369
ZNF280C	384.833815328669	1.29219955930087	0.361966213968541	3.56994523089158	0.000357055872396749	0.00489976423569612
GABRR2	65.0562651964432	2.69882492480894	0.756194052479017	3.56895814766253	0.000358403668583269	0.00491419157494198
SERPINE1	316.22223415659	6.5710817944975	1.84133585862701	3.56864923023723	0.00035882645118246	0.00491592238119971
PHKA2	927.740976159604	-0.74494419907383	0.208842569481232	-3.56701318569429	0.000361073318482061	0.00494261965357318
KCTD20	3152.83661592305	0.978131831533469	0.274233949162821	3.56677878329616	0.000361396311194105	0.00494295928272663
TWIST1	81.5286311054833	4.4687646156207	1.25325914767747	3.56571473976645	0.000362865900236249	0.00495896787157156
ANKRD16	92.5361943674013	-0.885245672528077	0.248479468483465	-3.56265118374151	0.000367128352960673	0.00501308624961209
RAP2C	1890.56438646952	0.56632238854382	0.158981120643418	3.56219899728872	0.000367761449147255	0.00501759797737781
FEZ2	286.471103883229	0.843103011032214	0.236710743592889	3.56174374781332	0.000368399864799708	0.00502217480163221
DOCK5	107.860926126245	4.1629965140479	1.16899641859206	3.56117131570157	0.000369204081175359	0.00502900250915688
MDK	71.5625849103879	2.51094663722772	0.705574408881872	3.55872691188847	0.000372656755992986	0.00507047529049644
WDR89	485.218852386107	-0.769260177886696	0.21617690910538	-3.55847523711103	0.000373013950632417	0.00507047529049644
EPB41L5	200.134060375173	-1.66460674126474	0.467817676361453	-3.55823823120912	0.000373350618764294	0.00507047529049644
CYBB	245.881142074025	5.18000282900624	1.45581243505878	3.55815261929474	0.000373472300759857	0.00507047529049644
CD9	272.234545109482	3.84438146559598	1.08063552084553	3.55751906303062	0.000374373940460692	0.00507855712849173
AGPAT3	2586.83750073133	0.691295750450427	0.194355782115123	3.55685713554409	0.000375318129656368	0.00508720248185904
CUEDC1	22.1182966873731	5.30689634910815	1.49241028309758	3.55592319968032	0.000376654104607863	0.00510113978111483
AKR1B10	8.03155358618666	22.025437688083	6.19487075419884	3.55543134990416	0.000377359470694113	0.00510652077199699
RAPGEF3	37.8305431612944	2.48429869246496	0.699015283935231	3.55399767295381	0.000379422570747942	0.00513025118702173
ITFG1	485.377098385283	0.759525672088761	0.213827429219871	3.55204977612002	0.000382242543476645	0.005164168413376
ZC3H14	1017.94294751584	-0.61818512698701	0.174096859168974	-3.5508114846978	0.000384045391142012	0.00518430003987063
HMG20A	678.139624370201	0.682766997955584	0.19239721134444	3.54873645612907	0.000387084284155331	0.00522107093445315
MAP6	45.5767634206142	4.10296519791788	1.15649324547028	3.54776408248664	0.000388516051023211	0.00523015389529971
TAF1D	2641.02040076474	-0.936409567825467	0.263964473921433	-3.54748331816872	0.00038893038095618	0.00523015389529971
KRT8	247.970188928533	6.54550943022121	1.84483317924101	3.54802239241713	0.000388135221857229	0.00523015389529971
FAM69B	40.3767323650707	-1.50552033975038	0.424398335213781	-3.5474228215151	0.000389019711220639	0.00523015389529971
FAM214B	425.127522054841	1.13172269198266	0.319138224154749	3.54618346009812	0.000390853996052795	0.00525055647695882
DDX60	2900.1538029551	2.32255953211234	0.655049479387109	3.54562457523883	0.000391683800362385	0.00525744320535
RPS14	14117.4295206196	-1.32274572866995	0.373095285308328	-3.54532951971457	0.000392122547731166	0.00525907400787989
IL21R.AS1	59.6382887447899	2.49167383555317	0.703070468784042	3.54398875529861	0.000394122054436841	0.0052816178628937
SPATA6	25.147745541065	-3.17082313111681	0.894813216762555	-3.54355866868941	0.000394765465982674	0.00528596698674861
PTPN9	789.815370340388	0.715805401839223	0.202130871120102	3.54129677407815	0.000398165454632312	0.00531847156697185
SOX9	19.8481185165438	7.20149404853822	2.03345416639098	3.54150792654432	0.000397846904741618	0.00531847156697185
FAM134B	749.185267889776	-1.21908094418102	0.344226197936208	-3.5415112257288	0.000397841929399196	0.00531847156697185
CDC14B	282.556211757155	-1.74527306221238	0.49286310976404	-3.54109087825205	0.000398476303684565	0.00531847156697185
MICALCL	75.0626482070501	2.18351504027	0.617061663545663	3.53856862168917	0.000402302700632122	0.00536440617105406
PHF21B	8.89410959676692	7.87230434950524	2.22482256181419	3.538396492656	0.00040256507672023	0.00536440617105406
C12orf66	152.116676075737	-1.14890564595343	0.324730486271071	-3.53802828661542	0.000403126869582053	0.00536757760406561
BCAP29	610.837098398315	0.647600846994346	0.183138826450733	3.53611989082261	0.00040605037127773	0.00540216453023349
SOGA1	58.9303659202681	2.51448576361406	0.711405497735267	3.53453237516273	0.000408497388975076	0.00543036184205279
SH3BP2	1701.24219059497	1.17758619485265	0.333334881728156	3.53274217431887	0.000411273350221438	0.00546288327453588
CSF2	20.9278750864766	3.87331446768744	1.09665610750318	3.53193169781001	0.000412535894815777	0.00547526623567745
LGALS9	1154.16936317132	2.23370197916135	0.632535434177215	3.53134679651092	0.000413449290629284	0.00547861621963361
L26953	1444.5142104447	0.801645791436931	0.226998459387666	3.53150322517338	0.000413204823047677	0.00547861621963361
FAM229B	17.3724080017028	-1.98542856306754	0.562304767762675	-3.53087627367495	0.000414185440840232	0.00548398726262662
SDC2	73.3500906167111	7.41981380990304	2.1018971038808	3.53005567979689	0.000415472219950297	0.00549663446936638
CCL18	115.958865506715	9.13615559305289	2.58865526982669	3.52930562039053	0.000416651658573243	0.0055034538200547
MRPS24	327.376022726346	-0.624545403758885	0.176958282974787	-3.52933693331478	0.000416602357762952	0.0055034538200547
CLU	248.554789373667	2.94619488289841	0.835628148198603	3.525724796669	0.000422325583644324	0.00557395796184073
CPAMD8	5.74138806683213	-4.6664386951954	1.3248672774295	-3.5221933356594	0.000427991891754528	0.00564072918988238
SLC25A20	549.43501215919	1.59512282385599	0.452883542169604	3.52214791514463	0.000428065230190748	0.00564072918988238
AGO4	2176.29860942012	1.10572527726969	0.313973164673547	3.52171905652946	0.000428758267316756	0.00564537394544072
BACH2	1397.16400847438	-2.15010988079694	0.610875256829699	-3.51972003573285	0.000432002536856295	0.00568357623291016
IGH.	630.24662390311	8.12292112047543	2.30887778137722	3.51812520610346	0.000434607253360619	0.0057133104194758
EIF4E3	2045.81558502464	0.771288558623744	0.219288377348078	3.51723410037127	0.000436069007294948	0.00572798409978475
ZFP28	279.94449690749	-1.32488058090273	0.376809611595197	-3.51604773374528	0.000438022225363932	0.00574908505926991
IFIH1	1608.89132949939	1.66609293412894	0.473914384040737	3.51559899896545	0.000438763142707831	0.00575425365242698
LDLRAP1	1334.54412027897	-2.27565145207388	0.647444496879145	-3.51482090440668	0.000440050648032557	0.00576202179497291
DOPEY1	823.561058161461	-0.904001344356132	0.257195111590919	-3.51484652552025	0.000440008196939355	0.00576202179497291
BX648763	407.473513696464	2.64939926948281	0.754182959125927	3.51293971499088	0.000443178018136121	0.00579839148117007
MFI2	64.5184319794969	2.40623233799057	0.68500605358392	3.51271689556797	0.000443549813750394	0.00579867922913272
THADA	2554.0956179366	1.78878830350943	0.509633278760222	3.50995191652513	0.000448187733497074	0.0058546950813089
SOX5	9.17844431575585	6.83412886064242	1.94791387413142	3.5084348191163	0.000450751672822633	0.00588355155935495
SWT1	476.569858421636	-0.882885835302465	0.251743919783294	-3.50707908283334	0.00045305448271021	0.00589558814966841
RAB4A	329.964421113393	-0.827299333324115	0.235894603817031	-3.5070718869254	0.000453066734686106	0.00589558814966841
ICAM1	648.16650575598	2.33432333837266	0.665607953520419	3.50705445454243	0.000453096416883486	0.00589558814966841
GAL3ST1	7.06265592907708	-2.38126172562587	0.678880108120326	-3.50763219770731	0.000452113656924193	0.00589558814966841
CC2D2B	14.5000102409967	3.64003317951678	1.03802201874469	3.50670131633507	0.00045369809778205	0.00589878695445728
GGT1	475.322105066933	1.11707143824655	0.318576995622286	3.50644099729969	0.000454142109634716	0.00589993240706481
SRC	117.59607521822	2.22852973045249	0.635669339090675	3.50580025401321	0.000455236718180918	0.00590952159536812
ZNF420	313.508685204036	-0.721462616093591	0.205853941678008	-3.50473063674479	0.000457069477094323	0.00592403496621782
PLXND1	3432.65671650761	2.06839517698979	0.590169305018408	3.50474882275566	0.000457038258424591	0.00592403496621782
TMEM170B	187.472450952494	-2.46488032702441	0.703363616656966	-3.50441829610095	0.000457605961382712	0.00592635470456346
RAB31	115.364287404891	4.8976870473871	1.3978541360619	3.50371825002076	0.000458810513496725	0.00593268477553449
EIF3G	2811.94779001871	-0.623254438727819	0.177880485008925	-3.5037819842719	0.00045870072523702	0.00593268477553449
MBD2	2877.14073338023	0.713021589943926	0.203533618253906	3.50321286508275	0.000459681955210391	0.0059376031091212
LIMK1	919.284492575343	1.2550224435567	0.358262329006945	3.50308235598047	0.000459907244502119	0.0059376031091212
ZNF516	102.344417149447	-2.7509627066562	0.785346948698686	-3.50286292092244	0.000460286273086073	0.0059378720225275
RRP7B	481.736223848201	-0.911368708653635	0.260276582091639	-3.50153940600295	0.000462578558390006	0.00596280308120616
HOXA1	32.157115103583	1.84370029992112	0.526656691327777	3.50076307826431	0.000463928084760943	0.00597555233961317
TRPV3	39.032877520983	3.75092219013143	1.07152566955418	3.50054347432668	0.00046431049842347	0.00597583473009772
XPA	400.623326014784	-0.664213453800193	0.189773914316396	-3.50002504924254	0.000465214439906541	0.00598282371631554
GTF3A	2179.44494238309	-0.72675763697125	0.207754655620236	-3.49815331358795	0.000468491737491606	0.00602030041271191
DIRAS3	12.4583983632658	4.94207932599117	1.4142737843757	3.49442899994977	0.000475076953009875	0.00609547263935349
ERCC5	2893.21423675704	-0.562154303061581	0.160865090965315	-3.49456988889399	0.000474826274143675	0.00609547263935349
DQ576756	602.484490811568	0.740348956483145	0.211887092442006	3.49407294210609	0.000475711024850424	0.00609888759392535
ALOX12P2	14.0393562763024	2.96108171641029	0.847641098762801	3.49332013364173	0.000477054234478317	0.00611138179671334
CCNB1IP1	310.245694112835	-0.768349673887134	0.219972813058865	-3.49293016351763	0.000477751434592072	0.00611558728280523
DCUN1D1	794.668323138019	0.743755396916932	0.213046211374632	3.49105197467733	0.00048112264782049	0.00614996441687685
TMEM243	598.967498881726	-0.751725212117656	0.215331067059619	-3.49102069841842	0.000481178973800403	0.00614996441687685
CEP112	92.4431694298512	2.46278741805487	0.705664559895683	3.49002565527585	0.000482974178726307	0.00616815328254699
NUMB	1448.62094907194	0.718036611420736	0.205761263146738	3.48965884267862	0.000483637537254826	0.00617187025024885
TIAF1	63.6909451538482	1.7578215574055	0.503772544015231	3.48931591903578	0.000484258462500449	0.00617504040989996
LOC595101	819.215218498733	-1.16214283893727	0.333246281274766	-3.48733925699554	0.000487852084644839	0.0062160830185684
SPIRE1	135.332756917342	2.15588703097206	0.618297031064721	3.48681446401185	0.00048881034106768	0.00622350923493005
DSC2	120.495478773468	8.04756615713847	2.30864223933362	3.48584376566781	0.00049058743514881	0.0062413414523882
ELP2	1344.61361815301	-0.569438044834764	0.163417857435639	-3.48455213995835	0.000492961405912382	0.00626673406887236
CIT	139.853404416737	1.70191427717694	0.488462278373388	3.48422867543513	0.000493557599341982	0.00626950522934255
LINC00921	91.1692149163841	-1.41174667098222	0.405249281766225	-3.4836500260514	0.000494625814140161	0.00627826349234414
TXNRD3	9.4721618309485	-3.42514249369685	0.983627299735865	-3.48215477001971	0.000497396120343889	0.00630859639398672
TIMM9	243.62901412825	-0.932711840461014	0.267955686356236	-3.48084361688451	0.000499837231705829	0.00632021494278225
CABLES1	278.607472527296	2.42878957930206	0.697736721212174	3.48095421304835	0.000499630892652173	0.00632021494278225
TMEM259	5031.5692159993	-0.562423271138427	0.16156588195862	-3.4810769719468	0.000499401954609197	0.00632021494278225
PMEPA1	2100.43933669244	2.19190284308217	0.629593898960677	3.48145502473979	0.000498697522917401	0.00632021494278225
ZNF333	642.344045011554	-0.796546850357611	0.22891963174345	-3.47959169902169	0.000502178479059281	0.00634238346252213
BC082237	7.45199139147593	7.47261896372488	2.14761460103257	3.47949718731287	0.000502355642534328	0.00634238346252213
C12orf63	6.8487566782831	5.4303933747934	1.56157775317434	3.47750431494981	0.000506104904539218	0.00638000076239286
CCL20	408.155688629611	2.89305783685499	0.831893945424802	3.47767627444104	0.000505780365529394	0.00638000076239286
PRSS27	16.8448832459887	4.08972479237925	1.17662359904431	3.47581401197548	0.000509305361386544	0.00641546730676652
ELK2AP	19.3701614880557	7.63250242612646	2.19607295485266	3.47552316477506	0.000509857956705806	0.00641755151732129
RBBP8	389.45868204438	2.1561731979819	0.620465063440908	3.47509203181308	0.000510678116424145	0.00642299782698258
NBPF24	1201.10824599426	-0.70212956522062	0.202108003197428	-3.47403147877696	0.000512700881154135	0.00644330073289276
CYB5B	1529.95229315359	0.617760272972425	0.177832179511078	3.47383850701747	0.000513069733209775	0.00644330073289276
AX747114	147.09440651452	1.60991502797091	0.46365359519538	3.47223669708094	0.00051614104332	0.00647696447775597
PPIG	2291.30454585642	-0.673116720827581	0.193957786247285	-3.47042897246412	0.000519627753126575	0.00651578612978763
TTYH3	612.743350467756	1.67515998325907	0.482779093755715	3.46982710089493	0.000520793496067012	0.00652546771300291
LOC100499484	55.8500011166793	-1.09768274376864	0.316512036169375	-3.46806003668446	0.000524230156348854	0.00656356744848562
CTLA4	3898.41390708605	1.89567262980837	0.546784748783656	3.46694496147775	0.000526409665212431	0.00658588152469923
ISG15	1531.05951935309	3.06493537729374	0.884331676578868	3.46582109231998	0.00052861490488604	0.00660848361862435
ST8SIA1	660.155557385475	1.61478220454436	0.465989895314008	3.46527300437756	0.000529693475184003	0.00661697719527145
RNF157	502.087346927644	-2.45544144681369	0.70897351890808	-3.46337540306924	0.000533443584918186	0.00665379556598101
GM2A	589.456136896812	1.83276127620944	0.5291820124732	3.46338543829899	0.000533423688020312	0.00665379556598101
ACOX3	389.627893689153	1.15491922091572	0.333768870537564	3.46023647758287	0.000539701197846401	0.00672678703511262
ZBTB47	64.4124946638646	2.49518685741871	0.721291298507083	3.45933309133662	0.000541514779749414	0.00674432043869724
METRNL	691.184573229254	2.95130799670125	0.853220511701179	3.45902138571052	0.000542141856927011	0.00674706123294224
CD79A	111.933677872537	3.39910862265288	0.983335476445894	3.45671309951961	0.00054680667467485	0.00680001068723555
RASGRF2	838.166302925133	-1.30179189796561	0.376751047861129	-3.45531062317164	0.000549659173310531	0.00683035990702299
DSTNP2	107.817049297657	0.89293842613428	0.25853752543289	3.45380588229566	0.000552735078735527	0.00686343775295792
GPR19	217.812606230619	2.07452333154862	0.600873647271883	3.45251175678526	0.000555393272769637	0.00689128314573524
GABPB1	963.921413738579	1.24164204678304	0.359760872338687	3.4512981879089	0.000557896813770625	0.00691716939556892
ATM	10529.7571220389	-1.33658802781298	0.387435650380324	-3.44983231796281	0.000560934856613846	0.00694963910170982
SIN3B	1729.01192815218	-0.703456213670203	0.203953642237442	-3.44909855961897	0.000562461364543313	0.00696334730398394
PLEKHA7	144.141233846845	2.54177216710402	0.737185225490434	3.447942361315	0.000564874568117466	0.00698800426543525
SLC5A3	3943.57803482042	1.10401140926761	0.320249641532692	3.44734627643573	0.00056612247319277	0.00699821941694001
ERN1	2666.72725964612	-1.3915074001389	0.403750686225487	-3.44645209930806	0.000567999250089888	0.00701618745807755
CCR10	12.1153535974718	-2.47228746321215	0.717471531492827	-3.44583353442347	0.000569300936622348	0.00702703025047555
VANGL2	39.9243660427454	8.73265061785507	2.53487644075162	3.44500050474482	0.000571058325319399	0.00704347757352654
CLCF1	130.712891070279	2.13294013427424	0.619713968551619	3.44181387303452	0.000577827684688634	0.00711802258761526
EIF4B	14504.9601450213	-0.730334479024715	0.212210880515087	-3.44155058049812	0.000578390325482159	0.00711802258761526
PDLIM4	21.4868554275668	7.4030247511711	2.15097221478516	3.44171100876378	0.000578047438952745	0.00711802258761526
TOP2A	221.74040845477	2.59075825467439	0.75300677423488	3.44055105919443	0.000580530891298634	0.007139065715918
CAB39	5155.31153855728	0.669784851430395	0.194702465607901	3.44004298733038	0.000581621798736835	0.00714717906424055
SRA1	461.963060895824	0.760052384564904	0.220973136723387	3.43956915231889	0.00058264091417521	0.00715439884020923
C1R	68.4273795305672	2.64375099041012	0.768733529515417	3.43909936135692	0.000583652972817189	0.00716152134003742
C3orf33	76.9366768264511	-1.21292772802329	0.35272931460053	-3.43869272503463	0.000584530300209381	0.00716698135101399
LASP1	5715.80892386757	1.04230170660206	0.303196716305926	3.43770776709329	0.000586660461201173	0.00718778304902575
ZNF334	29.4925257115909	3.91950539788237	1.14025828034583	3.43738385016914	0.000587362571460597	0.0071910704188348
PSMB3	872.089394993493	0.778308081486396	0.226476697910311	3.43659232348318	0.000589081547812743	0.00720679322368401
2005-03-01	911.128869199361	-0.70071761847013	0.203980648731296	-3.43521614833761	0.000592081372463659	0.0072291929366858
CRADD	155.921134071194	1.57480101167696	0.458433184763337	3.43518109948767	0.000592157958283103	0.0072291929366858
LOC100505636	69.9850901265179	-1.27816567496251	0.372084130514022	-3.43515234900442	0.000592220788322333	0.0072291929366858
NFKBID	119.172113263178	1.50754803325819	0.438907541444938	3.43477359330658	0.000593049083913469	0.00723397694189372
RAB1B	2984.63050205864	0.814077062814937	0.237190725683857	3.43216228403462	0.000598789132535483	0.00729862312502993
TP53I11	429.155665412568	2.33808360564202	0.681450772011186	3.43103816397707	0.000601276002813765	0.00731817349386475
ITFG3	382.926911000919	-0.794646368459937	0.231602504747471	-3.43107847355271	0.000601186660752902	0.00731817349386475
ALKBH2	98.3665465479445	-0.965625590098998	0.281587899077475	-3.42921550699634	0.000605328671823424	0.00736209346501607
CHTOP	2409.1763017667	-0.487621483295269	0.142254053696917	-3.4278213563895	0.000608445702445443	0.00739457801278454
RNASE4	35.6631739175033	2.11235386359613	0.616315912589066	3.42738816319442	0.000609417269824598	0.00740095976694678
DPY19L2P2	138.674795974359	-1.69978249602396	0.496070819630258	-3.42649159910451	0.00061143267511573	0.00741999960131292
PARK7	1789.28953291944	0.726160879088947	0.212040725081223	3.42462929614483	0.000615638822674523	0.00746557773480291
GPC1	132.328529167775	2.82484214661224	0.825079490276305	3.42372120493051	0.000617699563974687	0.00747962430387756
CLIC1	2983.16244608106	1.05247197263014	0.307396481059408	3.42382570224264	0.000617462100706718	0.00747962430387756
ZNF766	728.164587553658	-0.583577261307903	0.170554247555398	-3.42165187717385	0.000622419513275697	0.00753127611063594
FOXA1	25.0092497156451	7.38095310619034	2.15726944331783	3.42143311261045	0.000622920451868395	0.00753183977434164
KCNC3	117.502027602795	2.15914467281311	0.631224387066312	3.42056599373162	0.000624909718599099	0.00754488594698999
MAP1B	56.876642763807	4.73081068934632	1.38298669427219	3.4207203214171	0.000624555242011344	0.00754488594698999
PAIP2B	247.423632728739	-1.58312455719236	0.463011706454201	-3.41918905099855	0.000628080725804972	0.00757180239905922
RNF175	33.6444603995056	-4.64691543984983	1.35914325953328	-3.4190034106085	0.000628509386566055	0.00757180239905922
SAMD9L	7170.83877073651	2.20166051560045	0.643921915022167	3.41914207955581	0.000628189161482316	0.00757180239905922
EIF3D	3687.50466577267	-0.597017798287364	0.174632010045971	-3.41871915767449	0.00062916628024464	0.00757421163951736
IGFLR1	885.966480971964	1.23919008240901	0.362629842674962	3.41723139294892	0.000632614859132455	0.0076102006675172
EPSTI1	2840.44934164824	2.58092032020045	0.755310529919487	3.41703209205301	0.000633078163858736	0.00761025143022934
SLC22A15	47.3752461339077	2.57623582981202	0.754011128114382	3.41670796856093	0.000633832311502333	0.00761379581722766
SOX4	550.030521108515	4.28184957067307	1.25351403998603	3.41587683431195	0.000635769956663569	0.00763154132629398
HERV.Fb1	12.0396530991929	-2.14483421057918	0.628280214248435	-3.41381785059854	0.00064059387794643	0.00767671849002073
FLT4	164.484474869486	-3.28795942920833	0.963172119146458	-3.41367795417713	0.000640922868443548	0.00767671849002073
FOXP4	688.499917739465	1.15608034352831	0.338647758754511	3.41381365634954	0.000640603739159865	0.00767671849002073
SLC29A2	176.477512728499	-1.76979071578446	0.518510142983349	-3.41322294218128	0.000641993994560997	0.00768399599121852
C1orf106	91.5981060165834	3.31933257384286	0.972913136696199	3.41174607335922	0.000645482117744223	0.0077193630133275
AK126539	22.8798076402012	-2.20497522318448	0.646321213111957	-3.41157798700092	0.00064588022558275	0.0077193630133275
STARD13	9.95337661821359	7.12573744701137	2.08936504664818	3.41047987686148	0.000648486693250399	0.00774493077378377
PLTP	37.1679383459235	4.19758298214947	1.23095598346362	3.41001874846772	0.000649584138600592	0.00775245231503385
SLC4A5	308.377541799582	-1.13047687955058	0.331589068821103	-3.40927064806375	0.00065136822704573	0.00776815187031443
HTRA2	890.842172098244	0.618660845905337	0.181488876938253	3.40880860768025	0.000652472387688556	0.00777572593149762
ADRBK2	513.647603120329	2.01496026072098	0.591158818308328	3.40849226691236	0.000653229366362109	0.00777915460214417
ST6GALNAC2	96.9845932977879	2.76772078276123	0.812113081300328	3.40804851749173	0.000654292600393577	0.00778622285479133
PTGS2	144.066468263968	5.11087702327058	1.50073107851418	3.40559151232523	0.000660208824843197	0.00785099116888499
NDUFA12	385.246909906114	-0.844926485171284	0.248147538119804	-3.40493599724273	0.000661795625033099	0.0078642194094435
ATRN	706.05715126887	0.630039683031062	0.185060749689104	3.40450194916808	0.000662848272498403	0.00787108582607881
EIF2B5	1342.69589774756	-0.511492713231766	0.150298807527248	-3.40317213188159	0.000666083026755792	0.00790383560095258
FARSB	410.048621794473	-0.938981733444247	0.276097865204205	-3.40090182424905	0.000671639445224481	0.00795837532772425
HIP1	575.31900431463	2.20966673823927	0.649714542204681	3.40098088422216	0.00067144522948519	0.00795837532772425
PARP2	223.447233380426	-0.73423006514983	0.215986723889308	-3.3994222048857	0.000675283871289236	0.00799013614158578
SNPH	401.581938313629	-1.26055013638309	0.370810614574144	-3.39944458664098	0.000675228606479671	0.00799013614158578
DOCK1	44.1376638821037	6.65743055976995	1.95966717311063	3.39722512634756	0.000680729388393459	0.00804882387403593
PPFIA4	188.769324685755	3.6091736874472	1.06255484969934	3.39669400451981	0.000682051900517674	0.00805871301131966
TMTC1	21.9285847576131	5.50924680894169	1.62208774545058	3.39639259614241	0.000682803479912053	0.00806184707015819
TK1	50.4770375418073	2.69158477831229	0.79259071729802	3.39593275516527	0.000683951603570192	0.00806965532553956
AARSD1	326.644419427252	-0.769068867876445	0.226496298902845	-3.39550302411933	0.000685026171090363	0.00807658523340324
EDEM3	2229.63478875358	-0.738333125312343	0.217503041316873	-3.39458759216469	0.000687320496194941	0.0080978762369748
ARHGEF25	25.0427011304885	2.39219882391411	0.705056985630263	3.39291556947794	0.000691529493032859	0.00813590092690255
AL049935	737.43075281997	0.968546339507538	0.285453952725632	3.39300377612381	0.000691306852486932	0.00813590092690255
MAMLD1	129.602382008811	3.47733992871153	1.02498572114219	3.39257402028642	0.000692392218969323	0.00814027362684713
KIF13B	1474.45833782856	0.735891056891896	0.217041631417158	3.39055255015799	0.000697518805216574	0.00819473368821767
LOC100506810	7.09055632378266	4.82743564981086	1.42432087944556	3.38928939361615	0.000700740141621859	0.00821555027625006
ORMDL2	479.152461942125	0.803162914346098	0.236947001737325	3.38963105022307	0.000699867478288006	0.00821555027625006
RPS6KA5	683.538255259474	-1.13681389886745	0.335415087221604	-3.389274788693	0.000700777468216058	0.00821555027625006
GJB2	21.7462121297518	7.04196148119322	2.07810029581479	3.38865332697149	0.000702367484793109	0.00822256058998261
PITPNA.AS1	63.9256247806454	-1.25482525912973	0.370287297897366	-3.38878829021443	0.00070202189515927	0.00822256058998261
MX2	3688.32985112624	2.32955227043638	0.687610585473706	3.38789471780967	0.000704312938425149	0.00823951699384171
MPP6	121.054921763719	-1.41664361949512	0.418195300146448	-3.38751683483536	0.000705283886830332	0.00824505711705671
POLRMT	1713.91335036043	-0.694692913798135	0.205111945932869	-3.38689641229136	0.000706880724518264	0.00825790117712422
PLEKHO2	998.818514171414	1.26407181744668	0.373309809850658	3.38612001102348	0.000708883751366885	0.00827546897634426
MICAL3	980.249010539375	0.85293927276523	0.251949998859088	3.38535136585678	0.000710871962428145	0.00829283921264699
CDK6	2954.54700074641	1.61008288861641	0.475776114680359	3.3841187880945	0.000714071020889447	0.00832430050160644
BC010924	138.140384854052	2.7064429821097	0.800071174551428	3.38275277024836	0.000717632036287431	0.00835993412897874
TOMM40L	267.226300788764	0.833217607642719	0.246354984107386	3.38218287184935	0.000719122552641099	0.00836525165232777
DTX3L	4868.3300673468	1.41805901598083	0.41929602821126	3.38199963884788	0.000719602392243434	0.00836525165232777
IGJ	530.757503893606	5.51411789672216	1.63030946384286	3.38225227726068	0.000718940875546633	0.00836525165232777
ENOX1	11.5401029647754	5.47880610711596	1.62051724911188	3.38089959247186	0.000722489386870942	0.00838786272107506
NPTN	958.983160868847	0.873262563698294	0.258294995770151	3.38087294759433	0.000722559447770718	0.00838786272107506
APOL2	1699.75952784892	1.13753039329147	0.336535384112176	3.38012122051423	0.000724538666049209	0.00840495274114607
RTKN	29.6433295132438	5.99311360465788	1.77353437091962	3.37919225188194	0.000726991500238841	0.00842750916046102
FBXO3	1348.8101888086	-0.603134041604087	0.178511996629451	-3.37867511983551	0.0007283602675851	0.00843158390765238
TBRG4	887.537146287581	-0.640299710016263	0.189504086587292	-3.37881742577261	0.000727983367557402	0.00843158390765238
PRRG4	46.0776645305939	5.51388621078423	1.63210434246874	3.37839074825563	0.000729113974308289	0.00843441894773797
TTLL11	51.8592993388566	-0.915571154610045	0.271029099172913	-3.37812861203484	0.000729809389467245	0.00843657618493621
BC080605	18.5494289127526	3.67464974644887	1.08877861612321	3.37502012992606	0.000738102917136677	0.00852650317587087
LAPTM4B	507.284800297431	2.89209920746304	0.856994520086104	3.37469976724294	0.000738962612306964	0.00853048971045442
MFHAS1	4414.8903347078	1.28439115615254	0.380617190632697	3.37449591811003	0.000739510126738375	0.0085308694300223
MMP12	114.754802872609	8.64699806743795	2.5641625895259	3.37225030220752	0.000745566570953986	0.0085947545526455
CMTM8	206.081736687275	-1.33182339188405	0.395051855365544	-3.37126221227768	0.000748246023917879	0.00861775849324921
THAP9	74.0364989713532	-1.0470112411247	0.310581570761293	-3.37113125726773	0.000748601811562941	0.00861775849324921
REXO4	605.100316095644	-0.524057896257372	0.15546914134504	-3.37081617434489	0.000749458494536356	0.00862163321577319
CEP170B	641.973376624975	1.89287840634823	0.562112925456495	3.36743440797241	0.000758710722776748	0.00872201640185171
ANKRD33B	371.690374088705	2.15073650907099	0.638779609187777	3.36694609241786	0.000760055442335255	0.00873142000526094
HMHA1	13365.0288290913	-0.8052832061858	0.239258293838209	-3.36574834363045	0.000763363170280074	0.00876334575743267
TRABD2A	417.059349538428	-2.05453562065453	0.610533053591738	-3.36515051653272	0.00076501913780601	0.00877627837191019
ZNF438	148.634542988382	0.919952614654988	0.273445048305089	3.36430526117473	0.000767366168165208	0.00879711547003779
FLJ26850	4.95186466435544	-2.70597364333941	0.804808720943253	-3.36225686044748	0.00077308174564097	0.00885651423461669
BC073801	45.2912187375777	-1.3304471287805	0.395884173368713	-3.36069794722853	0.000777457980462737	0.00890049788821187
CDHR5	8.26465200864536	-2.1891112055192	0.651548649216653	-3.3598584052797	0.000779824287866886	0.00891650286368718
CCL4L2	25.9767824953204	7.02482590586516	2.09083380339157	3.359820323581	0.000779931782128637	0.00891650286368718
LDLR	1604.42489208079	1.83826339136896	0.547304528879175	3.35875786581474	0.000782936361767058	0.00894468371399898
KIAA1308	818.343691312571	1.29789570709649	0.386460281633326	3.35841939981799	0.000783895781644761	0.00894947684044436
PTK7	34.9019730276025	4.05039997942924	1.20622654757028	3.35790982845472	0.000785342277353638	0.00895982032463266
ARGLU1	11123.5716374166	-0.556263018044108	0.165679589512397	-3.35746255577539	0.000786613970094928	0.00896815665905338
FAM193B	3028.80100336504	-1.19816069277727	0.356924492523877	-3.35690242018657	0.000788209252106122	0.00897400053033186
GTF3C6	620.896529531106	0.817568449106891	0.243537264194706	3.35705688330822	0.000787769037161345	0.00897400053033186
FAM49B	2234.76828362839	0.664207229065965	0.197886869922705	3.3564997481915	0.000789357928083351	0.00898091034580488
ZNF253	237.453981007539	-0.985733227772633	0.293928247804701	-3.35365258404016	0.000797524284306704	0.00906759949310853
PTPRO	31.4705929591577	-2.98224576451537	0.889400056799578	-3.35309823933079	0.000799123370225136	0.00907032871912112
TXNDC11	1631.63252299497	0.785776382588891	0.234323794964933	3.35337852780373	0.00079831446685636	0.00907032871912112
HECW2	48.5104374986962	4.29914073877574	1.28226891630614	3.35276062930727	0.000800098711594395	0.00907032871912112
RBMS3	47.6203627593975	-3.35759363717665	1.0013825749023	-3.35295792170565	0.000799528607955845	0.00907032871912112
NMD3	875.275218115328	-0.623425803549172	0.185951724773506	-3.35262178561947	0.000800500145748579	0.00907032871912112
EEF1D	7327.60068844849	-0.828281219611951	0.247073865542662	-3.3523627348961	0.000801249630268224	0.00907261961813959
STARD7	3580.72994392768	0.988938572918185	0.295036435550508	3.3519201486858	0.00080253162580756	0.00907813535041944
ZXDA	401.685237077195	-0.851310897914503	0.253984932785393	-3.35181653721887	0.000802832021699638	0.00907813535041944
RFX5	1915.3785059723	0.730420134891206	0.217937403164454	3.35151343590175	0.000803711388412554	0.00908188390300949
CHTF18	614.38386407725	-0.832842625960222	0.248514734509733	-3.35128066994999	0.000804387302714761	0.00908332991628242
GOLIM4	63.491002821001	3.4713505924496	1.03595472181259	3.35087095927883	0.000805578317127572	0.00909058663241918
CEP104	1465.62419857776	-0.476770265794927	0.142303984902954	-3.35036482723985	0.000807051884441321	0.00910101978801618
ZNF117	496.611278890278	1.18520695368767	0.353783826818555	3.3500880024556	0.000807858897784003	0.00910392722540137
SEC14L4	9.93026545199163	7.97633038062241	2.3815243091424	3.3492542360379	0.000810294061352663	0.00912516620587167
NEDD4	268.993211803348	1.34041971563116	0.400320906446101	3.34836301089269	0.000812904573614246	0.00914834970590859
CHPF2	1773.53875358403	0.569861548945513	0.170232034108847	3.34755765522453	0.00081527027306964	0.00916874851877573
DDX19A	883.928855022885	-0.364679403978775	0.10895253600264	-3.34714011585685	0.000816499290821218	0.00917634491114802
PLBD2	329.955148328006	0.890369825847886	0.266202972417185	3.34470279487536	0.000823707861822162	0.00925108755110161
ZC3H12A	1898.59174105213	1.16144782537976	0.347426610468142	3.34300191863472	0.000828773268446317	0.00930167533583927
SULT1A4	68.8610161756051	5.47038416456662	1.63647194774606	3.34279128469086	0.000829402567674512	0.00930244003000026
HCK	60.2466363966384	5.74797184120425	1.71980679683309	3.34221951662754	0.000831113042546094	0.00931532177571778
ANKRD49	1160.79921392644	-0.825865847247991	0.247309352973717	-3.33940401896471	0.000839583586129727	0.00940390345085979
ZSWIM5	121.535914032211	-2.61704831194571	0.783822438071112	-3.3388280110811	0.000841326367375453	0.00940874044036135
MTMR2	503.398862333539	0.85176283077621	0.255091470176753	3.33904865649182	0.000840658381996762	0.00940874044036135
SNX11	486.852309951114	0.858359095780785	0.257093910187723	3.33869866911291	0.000841718168127881	0.00940874044036135
AF258550	26.7331123796629	-1.6506571457757	0.494479855355695	-3.33816863902036	0.000843325495718299	0.00942035494779127
ROMO1	202.114329274114	1.05169135667095	0.315075009389757	3.33790788011999	0.000844117297013873	0.00942285012296227
SERPINB7	5.65290542671524	21.2107386983068	6.35519359557267	3.337544069953	0.000845223168360709	0.00942884553291755
MED28	517.185253601578	-0.779531483516698	0.233644983475147	-3.33639298358665	0.000848730975776463	0.00946160953964117
CD81	1741.60056489813	0.936032787770261	0.280723892387295	3.33435383718206	0.000854978211478972	0.00951845118313427
CA12	16.2686788350455	7.11155048378125	2.13272648153268	3.33448782361935	0.000854566418239525	0.00951845118313427
PTGIS	7.3888694335304	7.61825316410832	2.28622114698905	3.33224682753964	0.000861478132036857	0.00958437784884227
SFN	117.883196549538	3.52379354681558	1.05838327665306	3.32941158892733	0.00087029689670929	0.00967599708702207
LINC00086	41.715905520154	-2.08788188994394	0.627149177706606	-3.32916308298294	0.000871073829335099	0.00967814401399995
AAGAB	1116.51130360469	0.587864710549696	0.176678132746193	3.32732014659783	0.000876855712231631	0.00973585876869641
TRPC1	104.374170061489	-2.08861537171279	0.627767226560568	-3.32705385586304	0.000877694087643213	0.00973864450526208
SNX9	3703.41088700013	1.98790901259324	0.597545099439872	3.32679326540652	0.000878515236010553	0.00974123549655313
BC015784	43.7295255045231	9.8307175601377	2.95520738187324	3.32657451400457	0.000879205094873028	0.00974236822039451
EP400	3784.43723503114	-0.546197915837165	0.164237896265873	-3.32565095057577	0.000882123203078206	0.00976817390609714
HDX	17.9773875780581	2.727228997995	0.820579118300436	3.3235417977045	0.00088882102005063	0.0098357717285576
C17orf72	102.876420028267	-1.46917098516	0.442195626643936	-3.32244576073794	0.000892320175073079	0.00986790629899029
SDHAP1	614.847199237323	-1.16198017452964	0.349783883973555	-3.32199460229416	0.000893764228240944	0.00987728640770008
PI16	30.0380323472107	-3.71382530962317	1.11855233871468	-3.32020700425219	0.00089950723461483	0.00993413153111928
NDST1	77.5448871973842	4.5974110987266	1.38513030929901	3.31911811319273	0.00090302225199983	0.00996631149893554
ICK	639.27493143291	-0.633798444084499	0.190969093545026	-3.31885349780468	0.000903878369790766	0.00996784469289416
TRIP6	153.736242251229	1.42759899519571	0.430180075523371	3.31860789567915	0.000904673646474072	0.00996784469289416
PJA1	629.113897334478	-0.564181917075232	0.170010205487394	-3.31851794107187	0.000904965087941468	0.00996784469289416
C16orf54	1245.13569608421	-1.27012248077721	0.382836174155123	-3.31766579681305	0.000907730246436448	0.00999166287860359
CLIP3	74.2996924798708	1.61261154023258	0.486175632968143	3.3169320526976	0.000910117475116284	0.0100112922262791
GSE1	901.356822131832	1.3272411039962	0.40043102684053	3.31453113028817	0.000917969577646096	0.0100443443489369
MAGOH2	26.5157854986141	-1.92206289891247	0.579863012218259	-3.31468443134465	0.00091746634365992	0.0100443443489369
GCC2	4175.64397988424	-0.841094829805752	0.253680223025267	-3.31557115401139	0.000914560554227741	0.0100443443489369
HERC3	1662.59966170168	-0.914779815622271	0.275938499211284	-3.31515833505288	0.00091591229897499	0.0100443443489369
PDE7B	177.199278863471	3.83166290007035	1.15589124877549	3.31489913443801	0.000916761977893254	0.0100443443489369
C7orf43	763.778649570365	-0.674601310370825	0.203477852457234	-3.31535497462854	0.000915268186677066	0.0100443443489369
EPHB6	1143.07807052687	-1.34750021659971	0.40652850791982	-3.31465122457164	0.000917575328237615	0.0100443443489369
C9orf64	218.792545813716	1.26119191267835	0.380365154479189	3.31573988265361	0.000914008597342288	0.0100443443489369
PLA2G7	100.876723404988	7.25570700542883	2.18928607623813	3.31418862257434	0.000919094835463573	0.0100500231447755
B3GNT7	17.1663737319565	6.79914834028479	2.05191178978362	3.31356755886751	0.000921138508040009	0.0100590995044659
KLHL32	35.2919486202522	-2.25908373679684	0.681760811444527	-3.31360163106214	0.000921026280980313	0.0100590995044659
SLC39A11	201.182556422603	1.4499490726242	0.43760534564059	3.31337148201808	0.000921784592657622	0.010059528105652
TMEM192	382.714767943528	-0.734213768819991	0.221653030366895	-3.3124463383364	0.000924838663296613	0.0100862174483342
SLA	3843.74146831327	1.02789311424701	0.31034710666032	3.31207571196097	0.000926064797916868	0.0100929494773622
QSOX1	908.830404309339	1.08673439976311	0.328281227270217	3.31037631606204	0.000931706180090591	0.0101474266120034
ASMTL	956.546603889106	0.664013387480863	0.200596048856959	3.31020172762404	0.000932287550828323	0.0101474266120034
KYNU	44.0453627077596	6.51699123155384	1.96915346268792	3.30953953312408	0.000934495681601645	0.0101647866889176
LOC100506054	71.4240084138984	-1.28588003057672	0.388588845680745	-3.30910175335596	0.000935958146265489	0.0101673513700151
CEP68	1433.03210465082	-0.914304892322254	0.276292002759379	-3.30919781676966	0.000935637051495571	0.0101673513700151
PTPRF	160.949470477561	4.72678604676077	1.42904253821977	3.30765944353843	0.000940791398418675	0.0102131624175418
OPLAH	25.7756392227064	2.78296900289788	0.842216800531437	3.30433802928395	0.000952009686830355	0.0103281836247296
PDAP1	1580.19027689645	0.437002897838929	0.132260121933415	3.30411685284044	0.000952761107187683	0.0103295754570636
MS4A7	55.6807609821012	7.1637687774832	2.16900597215976	3.3027888670818	0.000957284342807426	0.0103718317324959
LRBA	3015.98096950159	0.894447412365329	0.270836002700085	3.30254251077473	0.000958125637928901	0.0103741663618206
CAPNS1	2755.0109394045	0.858991985249827	0.260162123880462	3.30175650643332	0.00096081438558419	0.0103964882962331
ACSL4	1923.60246205776	1.08738536939414	0.329367936039677	3.30143055960114	0.000961931426376704	0.0104017855544988
IGLL5	63.9417354422795	7.91902499432239	2.3988136485664	3.30122558667908	0.000962634497672618	0.0104026023910815
SRSF8	2184.6105698227	-0.528906762590432	0.160225359263575	-3.30101779781543	0.000963347713598685	0.0104035277187788
APOL1	1004.04766459935	1.82260668433681	0.552207452068303	3.30058328171813	0.000964840731659411	0.0104128677140092
CCR9	336.256319063516	-2.69083498838025	0.815395060725853	-3.30003837156545	0.000966716097803359	0.0104263192929644
PTPN11	2683.76397676178	0.634799326888165	0.192504665447044	3.29757892056279	0.000975222638239765	0.0105112260559822
LRRC66	21.1605703123471	2.44061282587437	0.74025847900889	3.29697382074169	0.000977326104330894	0.0105270531718605
YDJC	304.708866994761	-0.742639602699284	0.225269389914244	-3.29667338728086	0.000978372040194366	0.0105314761755208
AX747962	4.20334506152633	-4.77074300274798	1.44741587687535	-3.29604164149902	0.000980574796515408	0.0105483377039818
SYTL2	1888.66423129825	1.88178539308778	0.571096861867507	3.29503717974264	0.000984086587536136	0.0105718610974397
CCDC176	52.2072062226607	-1.81855235884306	0.551909644481765	-3.29501826435857	0.000984152830923361	0.0105718610974397
HIST1H3H	17.4166980172036	2.53304550252649	0.76878482692813	3.29486927135113	0.000984674762287926	0.0105718610974397
FBLIM1	16.2558562356618	6.19098013837269	1.87963112019303	3.29372081142011	0.000988706495707393	0.0106014149931057
ACY1	84.6467896289404	1.77268655748732	0.538192357231361	3.29377876454173	0.000988502682376438	0.0106014149931057
RFX8	10.4086288927027	-2.44279258904635	0.741696413060975	-3.29352083417118	0.000989410087596663	0.0106021015010277
CYGB	12.2855521265928	6.29703047021972	1.91242027359362	3.2927022146586	0.000992295121254601	0.0106261474321948
AHNAK2	90.5411647291454	7.53632812663752	2.28918121237348	3.29215008663455	0.000994245363787383	0.0106401584218873
ACVR1C	176.47950286154	-2.92500617585878	0.888753981051528	-3.2911314471954	0.000997852747354918	0.0106718741889693
QPCT	98.0423874963849	5.27129574113539	1.60177176022616	3.29091564230794	0.000998618547064651	0.0106731783718186
PRSS23	38.1498217395998	5.85245359371868	1.77863873626008	3.29041163582469	0.00100040917129346	0.0106785465760023
LINC00925	96.1082633746847	2.01828637989701	0.613377628866931	3.29044667577021	0.00100028458599324	0.0106785465760023
VWA5A	539.086038941537	1.4055317601221	0.427267998430175	3.28957882473333	0.00100337448093433	0.0107033068020903
DPH5	290.274576703054	-1.60293989680022	0.487357248240444	-3.28904495129082	0.00100527966995573	0.0107132885152672
APBB1	1408.87082614495	-0.82254692250811	0.250101490804164	-3.28885253687746	0.00100596714358392	0.0107132885152672
DMD	42.3493648767911	3.0543312915455	0.928714345608072	3.28877367512364	0.00100624903289323	0.0107132885152672
NTRK3	7.35522036944801	6.50979416414171	1.980056480822	3.28768104707763	0.00101016213591515	0.0107411531283294
HTRA3	22.3401467109637	6.06926890648818	1.84596749560398	3.28785253312512	0.00100954705082704	0.0107411531283294
CCDC112	83.1730898537608	-1.84686732054724	0.561816995346997	-3.28731123451784	0.00101148975814813	0.0107483754620651
TMEM106B	1254.20735259369	-0.83249029349015	0.253288809625172	-3.28672354188132	0.00101360289017011	0.0107639302436579
GID4	363.1865775418	-0.730497889112546	0.222310077860866	-3.28594140284423	0.00101642151991058	0.0107869523275018
WNT5B	9.41588915645596	6.57948301945891	2.00317719521377	3.28452372320302	0.00102154897642172	0.0108344321062974
PAR.SN	124.922231514691	-1.25061129701665	0.380853632262707	-3.28370584149764	0.00102451796598329	0.0108520347106102
ACSM3	39.8959018455061	-1.66883105768925	0.508210830936935	-3.28373768542595	0.00102440222019027	0.0108520347106102
RHOV	10.6843892487916	6.15291782069432	1.87389897232461	3.28348428147196	0.00102532362390004	0.0108536332780274
AK021551	54.8509054408197	-1.97680161338788	0.602206077333012	-3.28259990689988	0.0010285453168005	0.0108669188761006
MYO5A	4061.34819698912	0.733969379639775	0.223588054068257	3.28268602139052	0.00102823119864336	0.0108669188761006
ORMDL3	3264.55685168389	1.12557138553155	0.342876003843404	3.28273595385699	0.00102804910162096	0.0108669188761006
ST14	118.845357787988	5.37273589160671	1.63745928816075	3.28114166285108	0.00103387802851539	0.0109163032348405
CPM	314.96066898049	3.1239189557739	0.952381802530042	3.28011197554918	0.00103765893336792	0.0109422850753435
ZNF555	178.543641100951	-1.12978207958482	0.344423650431869	-3.28021051448761	0.00103729655574774	0.0109422850753435
ENSG00000198695	9607.92053847403	-1.53675456965246	0.468640870376082	-3.2791731724534	0.00104111726768044	0.0109717742824785
DSP	176.754516210617	6.09090390057739	1.85820801186858	3.27783749810254	0.00104605596862691	0.0110168168944907
ANKEF1	146.312274159218	-1.09937445665974	0.335447135049043	-3.27734042652952	0.00104789943568726	0.0110292247272303
VCL	443.965713584104	-1.11823983105212	0.34129489782522	-3.27646219787553	0.00105116383197375	0.0110495515806143
2002-09-01	6958.57790174938	0.687911994884639	0.209952622523786	3.27651060803826	0.00105098364552911	0.0110495515806143
TNIP2	1537.58504763958	0.874983169582581	0.267129105684026	3.27550667809877	0.00105472620698314	0.011079972327731
AK091102	70.4944917085665	1.8914021483893	0.57748292863983	3.2752520543667	0.00105567737987988	0.0110829410552683
EFCAB7	146.356402166648	-0.602876820447208	0.184144261631056	-3.27393759168618	0.00106060032509801	0.0111275769551581
YARS2	273.127835761124	-0.570711415163056	0.174340367107004	-3.27354716887096	0.001062066628317	0.0111359130282169
ATP10D	305.370138983889	1.67408970798268	0.51145961073486	3.27316111154381	0.00106351838004919	0.0111440860847506
SPINT1	166.942861914823	2.63782226463018	0.806587593902092	3.27034817367942	0.00107415185825711	0.011248398834067
UBQLN2	1640.65977957562	-0.605059109196466	0.185027278811427	-3.27010759215197	0.00107506585569677	0.0112508628092711
H1F0	263.266519355403	2.7473049105433	0.840202898565072	3.2698112744377	0.00107619259013674	0.0112512806355317
LOC100507053	36.2526331949862	-1.28059959153866	0.391673154084107	-3.26956182262026	0.00107714196589183	0.0112512806355317
MBOAT1	834.863534859151	1.07587632435257	0.329057957995548	3.26956482349265	0.00107713054042485	0.0112512806355317
ENTPD1	3781.29934065138	2.65558391372769	0.812601434819109	3.26800298392144	0.0010830922372633	0.0113063098344545
2006-03-01	6718.87145073859	-0.671633923298592	0.205541462547105	-3.26763230627821	0.00108451162473513	0.0113140020158806
ANP32E	3225.60269255359	0.626570549722484	0.191788693517098	3.26698377381993	0.00108699910425413	0.0113328202208936
REV1	1290.03070238151	-0.644985019249135	0.197500901287467	-3.26573202980145	0.00109181516046642	0.0113745183769207
CAV1	57.5901887656328	6.35631778022015	1.94645435049066	3.26558790275141	0.00109237095108027	0.0113745183769207
C2CD4A	59.8696530680665	5.15378837334291	1.57835079899782	3.2652996891536	0.0010934831609979	0.0113789518894301
RBAK	1172.83896207331	-0.623583146274698	0.190999262055829	-3.26484584056887	0.00109523667588229	0.0113900491694483
LOC100506060	121.847280931172	-1.44412164148577	0.442352252918781	-3.26464176899066	0.00109602598552508	0.0113911114495606
SNHG5	2184.95585202688	-1.70625376599667	0.522953704263131	-3.26272431400189	0.0011034680678145	0.0114612720301761
ZNF181	327.315806138006	-0.988533138386438	0.3029956983635	-3.26253192281465	0.00110421735591357	0.0114618729549025
TTLL3	1396.49904518262	-0.731971886244113	0.2244394339529	-3.26133368522807	0.00110889462070808	0.0115032203551176
YAP1	71.765473539117	5.99698025779208	1.83989181923899	3.25942003496299	0.00111640247200469	0.011573861024654
NFAM1	30.258059986516	5.90489170390749	1.81189347385777	3.25896184798058	0.00111820704373367	0.0115853238524832
SLC25A44	871.173540910827	0.920296363751615	0.282414572819432	3.25867165622514	0.00111935135998628	0.011589935974074
OVCA2	334.199908502776	1.05796350846512	0.32468353882336	3.25844516879154	0.00112024522247324	0.0115919507196872
PPIF	859.223669885133	1.32052010735432	0.405465878226651	3.25679712712141	0.00112676933516979	0.0116521866931438
CPPED1	372.649544332214	1.42759739626776	0.438372273741367	3.25658688238577	0.00112760415405473	0.0116535499138187
SUMO1	1674.08570544145	0.659183470653055	0.202439296543566	3.25620312808781	0.00112912940200924	0.0116620424281041
MMP14	390.881332357361	3.98691279924073	1.22461022944169	3.25565857885934	0.00113129701000482	0.0116711765275124
LRRC37BP1	317.43579785483	0.976511020896369	0.299945586588424	3.25562723560359	0.00113142189055393	0.0116711765275124
PPP4R4	10.9494152047389	-4.41534581612429	1.35668926865944	-3.25450043581987	0.00113591985843038	0.0116990699850858
ZNF232	156.874919939239	-1.0096567144765	0.310240355218163	-3.25443385263822	0.00113618616222696	0.0116990699850858
RPS5	6941.77417446519	-1.19925992496059	0.368501935835796	-3.25441960634633	0.00113624314869929	0.0116990699850858
CCR5	3087.77549258643	2.00300834872816	0.61551671798529	3.25419000036978	0.00113716195815782	0.0117012624335084
NCAPD3	1003.65473991649	-0.509551595877403	0.156625544747207	-3.25331092511006	0.00114068608757841	0.0117302439663693
PHACTR2	3137.83367549994	1.16133316332106	0.357064443021954	3.25244696305327	0.00114415946376371	0.0117586679670249
PPFIBP2	57.6829686565752	-2.38607408386069	0.733813356126918	-3.2516089601509	0.00114753781422092	0.0117860807598143
EFHD2	2699.72322962405	1.02609196819148	0.315656821924235	3.25065671616553	0.0011513879096407	0.0118183017821139
DCUN1D3	176.393593843262	0.975593173931211	0.300202809122335	3.24978029613856	0.00115494198254718	0.01184744631478
HERC5	2035.11804799522	2.49055797900097	0.766746020753273	3.24821767780963	0.00116130390446581	0.0119053400274148
E2F8	13.1723977731804	4.23753665730532	1.30572499472016	3.24535156670835	0.0011730570169108	0.0120183968908099
TOM1L2	919.90046621568	-0.843136747603576	0.25982431364712	-3.24502636327054	0.00117439750518203	0.0120246988532443
RPL23A	15720.0776586036	-1.05030060799411	0.323912332478573	-3.24254590727442	0.00118466860937406	0.0121148991595274
MGAT5B	275.778755546536	2.78005252960953	0.857326768748577	3.24269885293273	0.00118403289671364	0.0121148991595274
HES4	13.3020097368778	5.97045224163345	1.84169355426567	3.24182719095958	0.00118766015075666	0.0121380038958651
TRAP1	1025.85015336885	-0.651119922139102	0.200932876504363	-3.24048475026418	0.00119326654625199	0.0121877877616877
CBLN3	223.234150242437	2.19331177624587	0.676927438864138	3.24009879098146	0.0011948829361518	0.0121967822860766
MRPS5	937.454236859558	-0.531190486708817	0.163954907796198	-3.23985718908218	0.00119589578936311	0.0121996089232444
C1orf172	11.7908567925143	-2.69338679975103	0.831480537974497	-3.23926619655124	0.00119837671612347	0.0122173990302453
POLM	595.94301330401	-0.92915626971451	0.286885498003783	-3.23877043691577	0.00120046153111836	0.0122311314083277
CTU1	105.029873023643	-1.11807684996546	0.345322508712596	-3.23777576542516	0.00120465452589306	0.01226631331433
C1QTNF1	10.193971166882	6.78156862401502	2.09464104010139	3.23758032721767	0.00120547997584242	0.0122671832778022
POU3F1	44.0946531534942	2.85132695286212	0.880921671777331	3.23675423617327	0.00120897481691811	0.01228013207111
XXYLT1	139.0926253854	1.20440862769744	0.372102126749725	3.23676899731219	0.00120891228675667	0.01228013207111
INHBA	30.8936620305548	7.09470729854867	2.19174018763687	3.23702021734527	0.00120784854302978	0.01228013207111
TMEM108	16.5579486864835	2.83114365746938	0.874950525444539	3.23577570975336	0.00121312665573531	0.0123147584642524
VSIG10L	26.3661541398361	2.45231112861527	0.757980671640558	3.23532145391984	0.00121505851321604	0.012326820669267
GOLGA1	948.101004790319	-0.782759007302372	0.241958338390667	-3.23509829216352	0.0012160086152261	0.012328914259696
AK055257	74.2410222721841	-1.15631425180931	0.357490278434227	-3.23453341689138	0.00121841661616253	0.0123457776565564
SNAP47	624.501536579787	0.756035554042787	0.233819028269629	3.2334218461081	0.00122316798564142	0.0123863504569199
DSTN	844.326262736243	-0.663665429001151	0.205291773507416	-3.23279115213634	0.00122587146810241	0.0124061485511195
CACNB3	262.025168031962	1.62672846838153	0.503460843242703	3.23109232865869	0.0012331809858135	0.0124562432331336
LINC00673	43.6105134484426	3.41697603472611	1.05757868188633	3.23094261755682	0.00123382707298096	0.0124562432331336
SAFB2	3826.20016055266	-0.716327200068438	0.221706206496586	-3.23097495278947	0.00123368750189884	0.0124562432331336
TTC37	1751.11869342339	-0.662633891423179	0.205079719719283	-3.2311039449937	0.00123313086789295	0.0124562432331336
SF3B1	25052.4157919098	-0.722162534910284	0.22352771220892	-3.23075169415824	0.00123465146779752	0.0124569795384538
RASAL2	45.7575936664531	6.85336809507698	2.12158865999861	3.230300116273	0.0012366033766192	0.0124690840475769
BARX2	12.4999849882458	6.52410004433253	2.01987091071802	3.22995890960841	0.00123808010443701	0.0124763853442263
ILKAP	685.284815835147	-0.518696577940061	0.160598868614899	-3.22976483217852	0.00123892078965179	0.0124772721324773
NFIA	109.588623735377	2.44080857053459	0.756157388608549	3.22791075945983	0.00124697869152775	0.0125507988885583
SCARF1	56.137072432063	2.68040125365615	0.830581795191287	3.22713701308471	0.00125035572550661	0.0125748076877892
SLC6A6	4702.47182927072	0.767862336707789	0.237956053509036	3.22690818487049	0.00125135606837193	0.0125748076877892
BC040935	12.9271606519505	2.26146868803473	0.700830026940567	3.22684331592789	0.00125163978312434	0.0125748076877892
ITGB3	63.7933493346927	6.5158537012487	2.01954495714055	3.22639695551735	0.00125359362318191	0.0125868088985382
JARID2	1560.46148666748	1.57023832704902	0.486846272239307	3.22532679530753	0.00125828947873101	0.012626310344385
BZRAP1.AS1	566.367565470103	1.36596675654731	0.42357934852615	3.2248190599948	0.00126052309368339	0.0126410715813608
NOD2	316.710342531876	1.84538524105279	0.572343617982128	3.22426106114179	0.00126298204846718	0.0126580734083679
C2CD2L	553.163030167023	-0.680788745352589	0.211164916857881	-3.22396710345012	0.00126427922333934	0.0126634179367349
DCLRE1A	406.249079644612	0.830233893249039	0.257562186911736	3.2234308273425	0.00126664886893142	0.0126718396501365
PSMA6	1500.48762940105	0.8289547942663	0.257160294918337	3.22349449213978	0.00126636733866914	0.0126718396501365
ACTN3	10.8025669182001	2.98163187558654	0.925108664732749	3.22300718742905	0.00126852370676413	0.0126829417895229
TXLNG	1227.16002572992	-0.915004215229655	0.283946755847005	-3.2224499712991	0.00127099359329424	0.0126999763689202
TXNDC16	216.734561296761	-0.875355912787126	0.271797152858163	-3.22062208371965	0.00127912699309324	0.0127735470870521
SRSF5	14335.4125804333	-0.632684830455281	0.196536905042573	-3.21916553187927	0.00128564245806131	0.0128308820152211
BASP1	86.7042335480135	3.14543261658515	0.977618595853853	3.21744352033109	0.00129338489264142	0.0129003858997092
TIAM2	67.7927855691351	1.96192179589483	0.609840861255984	3.21710452765366	0.00129491411772537	0.0129078721163761
TNFRSF1B	11392.3888152368	1.02784039675553	0.31964484709938	3.2155700493303	0.0013018571772792	0.0129692827089888
PLEKHG7	10.342177291458	3.11647369681237	0.969239367271999	3.2153808460999	0.0013027156410624	0.0129700403494843
LINC00487	18.3344812425879	5.7335989791148	1.78344745982643	3.21489649023516	0.00130491566954103	0.0129841458907453
CORO1B	577.954454080177	1.63769126039277	0.509448101269071	3.21463806875158	0.00130609086708024	0.0129880433734788
LONRF3	107.552841723767	-1.74358651128322	0.542555035948378	-3.21365833096629	0.00131055519939263	0.0130246244246592
KCTD1	56.8829120477037	1.4080649067859	0.438208612059863	3.21322965371923	0.00131251296117063	0.0130318020048845
PMPCB	1456.65572444371	-0.554233944257005	0.17248896332272	-3.21315598158043	0.00131284969223364	0.0130318020048845
SMYD3	169.571588503315	1.30132145048866	0.405047768060443	3.21276045223009	0.00131465888986881	0.0130341509673178
LYRM5	132.879186892234	-1.25451742653946	0.390468090578327	-3.21285517769553	0.00131422539508115	0.0130341509673178
ZNF415	23.4332071003988	-2.2680582523872	0.706186375141441	-3.21169925139512	0.00131952432028279	0.0130745694305605
MAP3K5	2326.24442381059	0.85051262813093	0.264861206631259	3.21116345782951	0.00132198715259519	0.0130911475678438
LTBP1	22.7253868490394	6.81991138998773	2.12440462283371	3.2102695111305	0.00132610571815671	0.0131240922327664
AK097472	31.8496066559085	2.78254817703561	0.866899134616817	3.20977154771938	0.00132840505199741	0.0131390039063013
ASCC1	465.203963200522	1.23158194586364	0.383877177725382	3.20827081505921	0.00133535691552099	0.0131906794841139
GDPD4	6.29083973603485	5.44185441183077	1.69611848724352	3.20841642418196	0.00133468094103427	0.0131906794841139
DENND6B	89.2262729603335	2.07000184387588	0.645236527686008	3.20812873272917	0.00133601682173055	0.0131906794841139
NOL3	48.4191784518901	2.47839459962725	0.772677347005711	3.20754142622604	0.00133874778028852	0.0132097749725255
COLGALT1	2016.28639195095	-0.637267951412713	0.198694470853769	-3.20727571670434	0.00133998501335817	0.0132141175291126
PTCH1	240.685993334925	-2.03798266522127	0.635666694311611	-3.20605544298381	0.00134568057735953	0.0132623941325142
LOC100507602	157.456295406608	-1.18896140162712	0.370893459105017	-3.20566829217247	0.00134749224516192	0.013272358257902
PANX1	369.275101485179	0.784939766777839	0.244920941125294	3.20486995996103	0.00135123513734759	0.0133013211827857
CHMP2A	998.542470829039	0.668701713467264	0.208710327521673	3.2039704091683	0.00135546407205768	0.013335031408012
IDO1	91.8469061246248	4.86436085733836	1.51845020932737	3.20350369571428	0.00135766297519341	0.0133487420757895
MOB2	736.644521463985	-0.687290703291058	0.214665382009561	-3.20168392712918	0.00136626821231087	0.0134174337413965
LEPREL2	62.8036892903421	-2.78924499747311	0.871174060638327	-3.20170804377414	0.00136615384244896	0.0134174337413965
MBTD1	1240.96450162132	-0.602729314757351	0.188300324377986	-3.20089366148652	0.00137002082780214	0.0134312833208977
EML6	68.6943687684988	-2.07755535708975	0.649005019416679	-3.20113912055263	0.0013688542367103	0.0134312833208977
GCFC2	483.122991600903	-0.574281645971507	0.179413951567105	-3.20087507663368	0.00137010919319769	0.0134312833208977
FER	69.6371455282957	-2.0822008564307	0.6505698594355	-3.20057996267677	0.00137151307614283	0.0134370994463473
XKRX	46.1426025590473	2.28634815787928	0.714428279945491	3.20024867724122	0.00137309061055054	0.0134446090083263
RBM5	4702.66829208577	-0.662065520609058	0.206954803427649	-3.19908264820978	0.00137865639679738	0.0134911375972315
TCP11L2	960.9712370524	-1.09114576568298	0.341114421601269	-3.19876761750761	0.00138016369350118	0.0134979194968549
SAE1	1373.7447570561	0.690049692918383	0.215758261815094	3.19825385648387	0.00138262509648132	0.0135140190002186
SH3PXD2B	62.3236345667163	6.11062559487827	1.91208018961779	3.1957998561241	0.00139443803449918	0.0136214492032369
GPR153	33.2024807620267	5.40281990590969	1.69079022344576	3.19544070635739	0.00139617467705725	0.0136303814025783
KLHDC2	877.286961070584	-0.595352433408029	0.186389922160289	-3.1941235154122	0.0014025609422529	0.0136846690639943
LYST	3952.93365061688	1.59560276195579	0.499621412159811	3.19362365807776	0.00140499149141794	0.0137003199724913
NLRP1	8088.55661035655	-1.43112605232177	0.448162797031444	-3.19331738779148	0.0014064826444884	0.0137067976470807
ACAP3	1033.99871911163	-0.740070421227111	0.231795569002243	-3.19277208107438	0.00140914121836732	0.0137246380592685
MFSD6	1576.20613981082	0.856077288590371	0.268146631380951	3.19257148292927	0.00141012037440708	0.0137261100684358
ZBTB41	680.534966178171	-0.797786586127289	0.250030993889758	-3.19075076939878	0.00141903633768722	0.0137966952315783
TXNDC5	801.10141461422	1.21857196617081	0.381905642404427	3.19076711854488	0.00141895604582476	0.0137966952315783
PLA2G4C	109.493613589163	3.69951873533749	1.15953826030754	3.19051027635455	0.00142021790084254	0.0138000891806957
ZNF429	99.192587785467	-1.41573858990975	0.443819648660558	-3.18989615304872	0.00142323925838525	0.013821345744729
TACO1	258.233474619843	0.696361968402677	0.218332788838885	3.18945208416014	0.00142542767425765	0.0138344932998648
SPATA41	4.05480082595699	-2.45032929657715	0.768521562865339	-3.18836765938146	0.00143078487173149	0.0138702460928029
MORC2.AS1	119.663260703591	-1.05163319137805	0.329820290231744	-3.18850362613873	0.00143011216233493	0.0138702460928029
TAB3	2169.82218143692	0.879389935792414	0.275921565111771	3.18710114389279	0.00143706511458623	0.0139229856250707
CENPN	199.064973374176	1.58970231490722	0.49925487230611	3.1841498262485	0.00145179847164326	0.0140575135890364
GMEB2	995.840657395352	-0.620317644200091	0.194850835403861	-3.18355137104944	0.00145480296253511	0.0140722044829704
GRINA	885.733272792409	1.11418488619653	0.349986357131628	3.18350948113527	0.00145501348155947	0.0140722044829704
PRCP	509.381218095699	1.19625878987233	0.375970905793235	3.18178553563455	0.0014637016142433	0.0141479776439132
PLEKHG5	185.772256638665	-1.87672431516461	0.589900254523618	-3.18142652215023	0.00146551693137987	0.0141572693307017
SNRNP48	1107.01092500425	-0.581138838917303	0.182677550675536	-3.18122745114695	0.00146652440872257	0.0141587507998801
SLC25A16	291.119505686392	-0.629111755322034	0.197779916345355	-3.1808677389847	0.00146834649282613	0.0141680906935848
ZNF835	22.9492648968869	-2.30175258798782	0.72372083711952	-3.18044260981764	0.00147050262960492	0.0141806411233047
SLC22A23	202.475090285462	-1.30437765442269	0.41037669956549	-3.17848858330352	0.00148045048269787	0.0142682718905131
ARSD	125.837807813944	2.14326766246714	0.674341651180998	3.17831125915708	0.00148135629336016	0.0142687061447015
CD52	2416.06513298965	-1.59643080427221	0.502425909457931	-3.17744521972324	0.00148578755493099	0.0142782030713571
MPP7	828.298927855432	-1.59368566053982	0.501561498747849	-3.17744815843814	0.00148577249778686	0.0142782030713571
DNM2	6967.55434029705	0.463918426032442	0.145986458391333	3.17781821097992	0.00148387757636553	0.0142782030713571
IQCE	662.128010945951	0.94688469612096	0.297981572016845	3.17766192624634	0.00148467758900155	0.0142782030713571
ARMC2	71.5630933521496	-1.65845672496531	0.522044122106321	-3.17685163904123	0.00148883177842128	0.0142908884718527
GPC2	69.132242869355	-2.68031917076418	0.843660736519659	-3.17701068064546	0.00148801555838692	0.0142908884718527
TBXAS1	379.064065761161	2.36929141341628	0.746091068266376	3.17560618829225	0.00149523785477043	0.0143440728695194
ZSCAN18	774.969122033507	-1.66141537665997	0.523321320866176	-3.17475193617197	0.00149964644189364	0.0143780445733204
SGPL1	1301.57399231571	0.694734198223925	0.218855104146394	3.17440253876469	0.00150145304501301	0.0143790567380573
SP100	7253.28851279359	1.1567072059677	0.364386548821949	3.17439600805051	0.00150148683197064	0.0143790567380573
KIF3C	408.620250165389	0.986544903256448	0.31087901017351	3.17340467182339	0.00150662368731949	0.0144199196678378
C8orf31	15.2501655740019	3.20307408373373	1.00960096386895	3.17261393200243	0.00151073270444646	0.0144509036593243
CDC42BPB	242.090166307414	-1.95365776250839	0.616119205293888	-3.17090872305546	0.00151962884660457	0.0145239571315391
NARF	1672.49648844358	0.655291964291896	0.206663612535935	3.1708144276146	0.00152012219480125	0.0145239571315391
ABCA11P	62.9135908904753	-1.34658686249503	0.424733684796618	-3.17042634172007	0.0015221541908498	0.0145349942521412
RAI14	68.0858784254648	4.85791418957146	1.53235756827047	3.1702223359359	0.00152322335674102	0.0145368299278618
DCT	3.69312572427365	-3.57935608272325	1.12932207816613	-3.16947321931015	0.00152715530904611	0.0145659686755221
SPRED1	73.0052760624429	4.48833756945846	1.41626676755404	3.1691328726226	0.00152894480244034	0.0145746509431015
ZNF93	92.9932666356979	-1.04352759205922	0.329303023451419	-3.16889769526566	0.00153018245894158	0.0145780658746405
IFNLR1	207.975688465593	1.35110737725126	0.426421363148402	3.16847956977486	0.001532385186723	0.0145804195073887
OLFML3	8.55637190320953	5.28742095519949	1.66875383562545	3.16848467540317	0.00153235827214786	0.0145804195073887
SQLE	516.137289605485	1.43225857532493	0.452051875355887	3.1683500354851	0.00153306817888511	0.0145804195073887
SPR	12.2046893418875	5.96504510582312	1.88306887759868	3.16772539591321	0.00153636563767657	0.0146034020503237
AK127124	11.4306275034867	6.45645982864355	2.0386516027953	3.16702462539002	0.00154007276429512	0.0146302499792093
AX746627	7.6467648860077	-3.18562472304999	1.00595973560552	-3.16675172007004	0.00154151868060902	0.014635598607363
FLJ00385	63.9576181710037	6.46911182520873	2.04355356035332	3.16561892514833	0.00154753386871232	0.014684298192126
A4GALT	18.8351542956272	6.62648943956621	2.09387338838107	3.16470397701058	0.00155240805336549	0.0147221214534552
TENC1	78.1487730693719	1.47666978417171	0.46675068740545	3.16372278395591	0.00155765085010161	0.0147633951641706
RPL41	19894.5993629028	-0.878579270812737	0.277718906617583	-3.16355584685682	0.0015585444643273	0.0147634237629449
GALNT12	130.710748893314	-1.7477095797747	0.552599468383398	-3.16270586522194	0.00156310174114233	0.0147981368149152
BC067907	17.246901776301	5.01753017234369	1.58656163358846	3.16251828237843	0.0015641091400558	0.014799222154512
BLNK	9.57598843287958	6.38950663425787	2.02110825018255	3.16138763655077	0.00157019385661461	0.0148483192019968
ZNF510	592.249242285653	-0.641414948428114	0.202957387847265	-3.16034294307537	0.00157583537452552	0.0148931716097546
KCNMB3	30.7479756770383	1.3353620290082	0.42263868417335	3.15958306471655	0.00157995056095033	0.014923555811324
SETD6	516.192334099121	-0.666850925362055	0.211127520236926	-3.15852203736262	0.00158571319965355	0.0149694576939959
GP5	20.3011286633264	-2.20153652744287	0.697376242382566	-3.15688489748573	0.00159464278603487	0.0150451869459875
ACTR3C	33.9335577204999	1.44710010856738	0.458594897584844	3.15550852438268	0.00160218584386729	0.0151077558212674
VCAM1	9.95989869815793	6.14431555431232	1.94742273893405	3.15510106330354	0.00160442518112523	0.0151202707376423
HPS4	1376.75934073872	-0.677836480619124	0.214854088237634	-3.15486889813993	0.00160570240973714	0.0151237095717117
TJP3	214.583256351271	-2.04782636172749	0.649277515656418	-3.15400781999535	0.00161044770427696	0.0151511870566397
CACFD1	97.0543589742365	1.32698019815844	0.420720653136341	3.15406478922824	0.00161013335561121	0.0151511870566397
NAV2	162.096128534993	2.60830566255065	0.827292055775285	3.15282329177731	0.00161699658519115	0.0151526016917544
TJP1	61.099768811025	6.98094700321789	2.21371463397745	3.15349905361334	0.00161325751552765	0.0151526016917544
ZNF708	569.683192038988	-0.58023865827103	0.184002681443375	-3.15342501380661	0.00161366679793759	0.0151526016917544
ALS2CR11	6.13064759094997	-2.20442436851362	0.699081107332192	-3.15331704060214	0.00161426383106561	0.0151526016917544
CPNE5	47.4720169003859	3.28046236841192	1.04044711668437	3.15293522929441	0.00161637667107394	0.0151526016917544
EEPD1	186.128589652189	2.35073610354138	0.745402445510371	3.15364688927449	0.00161244058508758	0.0151526016917544
ENSG00000198840	10342.1932168315	-1.09709077009505	0.347955441824922	-3.15296339192495	0.00161622073982625	0.0151526016917544
EVI5	66.2642431324912	2.40533972805721	0.763057309613213	3.1522399402431	0.00162023075076725	0.01517433059631
LINC00265	326.635226564898	1.24692498922555	0.395654411936201	3.15155082720679	0.00162405893991965	0.0152015951705522
ENSG00000228253	5710.97687836432	-1.2740425027435	0.404344066752423	-3.15088709716023	0.00162775398903938	0.0152275834516399
NDUFS2	1101.46025934881	-0.508429887509753	0.161417384127724	-3.14978396073778	0.00163391237560514	0.0152765738580973
TSPAN2	222.508443412658	2.45696668498986	0.780151602546143	3.14934517467013	0.0016363679045955	0.0152802444643087
TNIP1	7148.53681207969	0.957945225956019	0.304184939253073	3.14921977501009	0.00163707028826761	0.0152802444643087
CR627148	14.3053526093383	3.1720049168841	1.00721201229345	3.14929218294503	0.00163666468593239	0.0152802444643087
PLEK	275.168500698472	3.01820261307062	0.958729467400677	3.14812751218925	0.0016431999712895	0.0153288271941846
CCDC174	663.176512893821	-0.572906711884012	0.181994428969498	-3.14793543477109	0.00164428007394974	0.0153302760325449
PPP4C	1077.88326065461	0.610676762207295	0.194024283837769	3.14742438486671	0.00164715702647403	0.0153484665699044
PHF21A	2617.13792386263	0.736500842669797	0.234085576347277	3.14628886650053	0.0016535660078737	0.0153995301755743
HN1	824.984552660624	1.01426610519069	0.322404407451898	3.14594367120124	0.00165551886842046	0.0154090602368366
NUDT16L1	613.080351629308	-0.836748449427942	0.266057476798064	-3.14499129848934	0.00166091770021943	0.0154333143029919
PTMA	22186.2014504767	-0.567249839756167	0.180363687942217	-3.14503349442432	0.00166067815640798	0.0154333143029919
MAPK10	5.60610206625879	5.52104322676827	1.75534835523405	3.14526926254027	0.00165934029973765	0.0154333143029919
ZFP37	66.4159058188037	-1.46033478173525	0.464437000151592	-3.14431189000575	0.00166477904123399	0.0154605278243899
MROH7	8.27310157080343	5.54349951062863	1.76320662212101	3.14398746073231	0.00166662581028376	0.0154690123499854
PDE3B	9323.84547845265	-1.37328278997282	0.436842144773662	-3.14365911440242	0.00166849679558407	0.0154708162765387
EPB41L4A.AS1	382.072431171722	-1.81000479689548	0.575769798599655	-3.14362580548274	0.00166868670461792	0.0154708162765387
MRPS11	251.963570875509	0.630900322328603	0.200714582433688	3.14327098050805	0.00167071095496505	0.0154727128631235
OXR1	680.512859185589	-1.2793084371219	0.40700016074218	-3.14326273185995	0.00167075803975334	0.0154727128631235
CCND1	449.700824289233	5.01034960063642	1.59463824467209	3.14199763951272	0.00167799388656884	0.0155310467100233
ACSL1	1000.72531792768	1.30746619817356	0.416277783909196	3.14085028966802	0.00168458120894824	0.0155812360019454
GIMAP1	1549.45604515994	-1.76720389864533	0.562673694696294	-3.14072599324051	0.00168529626298414	0.0155812360019454
TK2	271.681076257443	1.463774792637	0.46609150258745	3.14053095692806	0.00168641883310938	0.0155829236323602
NEU3	226.590487571521	-0.820778492980411	0.261389721414187	-3.14005649701826	0.00168915255363087	0.0155831753176915
HOPX	248.945957130554	2.41424583591099	0.768859093340248	3.14003678544333	0.00168926621499015	0.0155831753176915
EPPK1	110.801983014712	-2.36103226596879	0.751836413142746	-3.14035370553477	0.00168743963518516	0.0155831753176915
SPECC1	66.087993605842	1.82588934695687	0.58159458273354	3.13945384149737	0.00169263078270659	0.0156055286345535
ENO1	21846.1234260138	1.49031800325194	0.47474980656212	3.13916505631463	0.00169429984149794	0.0156122337256872
TMEM184B	948.123681553943	0.840987133173472	0.267960087413916	3.13847909697987	0.00169827047301232	0.0156401275728473
MSRB1	207.87007805942	1.11378731452299	0.355002087448781	3.13741060658885	0.00170447241336702	0.01568852814902
SDAD1	1115.43620829199	-0.539601921686902	0.172029950253109	-3.13667428777944	0.00170875841543375	0.0157192498627332
TBKBP1	535.43649478937	1.61155091520223	0.51388585245856	3.13600949995444	0.00171263655871002	0.0157461875949728
KIAA1024	43.0491387204928	1.3974465399182	0.44581876213492	3.13456197587146	0.00172110893426288	0.0158153119752083
PXN	2332.64837623553	-1.13320801340425	0.361609861625319	-3.13378625325883	0.00172566509432305	0.0158483935006057
RPP21	222.227726843615	-0.617169453234078	0.196954217921817	-3.13356809387585	0.00172694843715486	0.015851397698071
ATP7B	26.0070239339911	-1.8238729283002	0.582182457877436	-3.13282013846624	0.0017313550200326	0.0158830504521751
UBE3D	55.4305721221637	-0.912054415831333	0.291230734336432	-3.1317244655151	0.00173782885214075	0.015933622169213
S100A2	43.2938035046555	6.2209459093037	1.98955949610725	3.12679561554984	0.00176722737157101	0.0161888322153024
TSPAN6	17.8013643826999	-3.24604238287511	1.03815857001142	-3.12673080648884	0.00176761695781489	0.0161888322153024
OTOF	126.118466500064	2.35597934529253	0.753673279936428	3.1259955845738	0.00177204212388913	0.0162203988336334
TTC9	487.39767526719	-1.55796086582893	0.498514795947153	-3.12520486552236	0.00177681268158571	0.016255090409849
TMEM237	120.247449954572	-1.68628103020397	0.539708011710048	-3.12443208849363	0.00178148639615289	0.0162888582399484
FAM49A	42.5595268121208	4.80288857421538	1.538293447035	3.12221870506745	0.00179493542976806	0.0164027809367504
UBE2O	1491.93851939774	-0.626794956692642	0.200786081771678	-3.12170520566957	0.00179806887895619	0.0164223624277998
SLC23A1	13.0975593818079	1.69674920345614	0.543580167894873	3.12143323776354	0.00179973050312356	0.0164268493245705
BC033061	517.339757685502	-0.893444641536368	0.286241149537091	-3.12130049429037	0.00180054202948329	0.0164268493245705
C6orf89	3119.67977033688	0.514259970939648	0.164774026950042	3.1210014130174	0.00180237169357695	0.0164344970101349
NR2C2AP	264.896423851471	-0.715104006110459	0.229153076632596	-3.12063890487054	0.00180459166963488	0.0164456932971618
KIF2C	46.4917241575297	2.01473814984086	0.645765817899692	3.11992071118545	0.00180899726357724	0.0164767844166593
ZNF485	64.9577398166478	-1.19312628122938	0.38260634246217	-3.11841741449269	0.00181825090756598	0.0165428898434255
HERC6	2279.23816181325	1.96109503087127	0.628846027894249	3.11856152997927	0.00181736191345787	0.0165428898434255
TTN	1411.51080887764	-0.94245408139731	0.302307508761988	-3.11753447758163	0.00182370614246872	0.0165834211320373
NAPG	1136.38310920639	0.800344043939577	0.256836411597527	3.1161626926705	0.00183221157265568	0.0166516289692507
SPG20	1190.52490887595	-1.32234218984304	0.424436498600151	-3.11552421670688	0.00183618271027605	0.0166740570163092
HDAC8	184.635818147777	0.798723987353552	0.256375769671984	3.11544257234398	0.00183669108474276	0.0166740570163092
SLC25A12	455.525040632605	0.838979565735481	0.269388818507417	3.11438154851398	0.00184330952731826	0.0167249819564066
RPS24	7767.60798866415	-0.816283162176233	0.262189863439798	-3.1133284539189	0.00184990017025919	0.0167664270762092
FAU	5282.99789473248	-0.94756616927155	0.304348608366725	-3.11342369645331	0.00184930321911836	0.0167664270762092
LTN1	1861.84206074558	-0.712398031081867	0.228883296529724	-3.11249462884834	0.00185513389598168	0.01679549677427
PEX1	1051.10018456686	-0.603063760503649	0.193754912753074	-3.1125082297769	0.00185504841709387	0.01679549677427
CITED4	55.9096464058173	-2.11737727801397	0.680572330480755	-3.11117155838272	0.00186346642575334	0.0168433385712722
AX748120	10.1256365332268	-2.6122727403571	0.839619122123708	-3.11125922638552	0.00186291324195914	0.0168433385712722
ATG16L1	1415.99728601214	-0.599176866211632	0.192578581548014	-3.11133700017541	0.00186242261678809	0.0168433385712722
CCRL2	60.1633601096226	2.09595010700623	0.674030967114335	3.10957538936144	0.00187356465079721	0.0169253848590002
BC077729	6.88179205314053	4.5125104248802	1.45135821474073	3.10916380191248	0.00187617671444251	0.0169397502153124
KRT13	7.99906620138517	22.1772367403215	7.13742852116447	3.10717461821997	0.00188884791549497	0.0170181788857012
ACTG2	15.5890994735221	3.37924479151326	1.08756858507793	3.10715557425844	0.00188896960545879	0.0170181788857012
MRPS6	1013.98513983659	1.00426273497147	0.323162154461035	3.10761245123633	0.00188605216936367	0.0170181788857012
ZNF815P	429.322703728136	-1.41177966247392	0.454344787742111	-3.10728702202093	0.00188812980747788	0.0170181788857012
C1orf115	16.58504406785	-3.26994943537115	1.05269186652556	-3.10627405734949	0.00189461034193455	0.017050464515879
SNRNP25	122.23785720729	0.94589262000651	0.304501127331379	3.10636820394141	0.00189400717047394	0.017050464515879
KIAA1324L	340.610890273289	-1.50101349016157	0.483258435049994	-3.1060264680249	0.00189619742116752	0.0170554881447065
PDCD2	994.821848984921	-0.440188883867308	0.141771110333118	-3.10492654556349	0.00190326283707163	0.017109754907883
SCD	282.50782652945	3.10348104171456	0.999836145947426	3.10398964299671	0.00190930014512642	0.017154725477377
CDCA5	41.4636738780553	2.71205793887344	0.87385471749552	3.10355701534259	0.00191209388655728	0.0171705202369773
TANK	2284.04748889389	1.00139024265127	0.322695408536256	3.10320573569229	0.00191436507523619	0.0171816079329671
RMI2	51.5322533860197	2.02236990978363	0.651841256139596	3.10254972469943	0.0019186131302909	0.0172104165913595
AFMID	45.6333217036189	1.73128639850278	0.558199924225776	3.10155255019799	0.00192508700081604	0.0172591493848175
RASSF2	2113.58456383968	1.27349432518164	0.410628848215777	3.10132697864532	0.00192655423889375	0.0172629673611577
ANAPC5	2432.45703833842	-0.461156584106797	0.148744965716997	-3.10031725701692	0.00193313460291712	0.0172819488594967
ZNF582	75.2356560191715	-0.956451228844587	0.308469362209156	-3.10063606315647	0.00193105471474472	0.0172819488594967
FAM211B	10.4640949688178	3.78885051459053	1.22195361419723	3.10065003333178	0.00193096362046675	0.0172819488594967
TCN2	21.4353201062767	4.20223881022128	1.35534518600467	3.10049340464239	0.00193198516336768	0.0172819488594967
TXK	486.113415971234	-2.03749033658881	0.657212062947326	-3.10020228090687	0.00193388521049444	0.0172819488594967
TMEM204	532.820814048428	-1.85717936852097	0.599130414875725	-3.0997915018322	0.00193656911833901	0.017289699364861
NR4A3	510.192664117191	4.30695129570156	1.38945104478727	3.09975030200576	0.00193683849433232	0.017289699364861
MT1G	18.4707029706492	8.5205400561912	2.74932399828233	3.09914002915425	0.00194083266022025	0.0173160296062815
SPOCK2	45984.3093627842	1.021150460364	0.329632561745318	3.09784462723367	0.00194933599304892	0.0173780235530191
SIGLEC10	19.7736863998425	4.60474145610344	1.48647347894327	3.09776226843747	0.00194987777092451	0.0173780235530191
GPX3	56.829033865591	3.3103716971365	1.0687831502663	3.09732773791547	0.00195273851678181	0.0173941678628114
EIF3L	4953.32755229846	-0.768844221534541	0.248242406277326	-3.09715101889409	0.00195390305403017	0.0173951938381623
MAPKAPK2	4363.56668353051	1.04857880294058	0.338582158016836	3.09697005028966	0.00195509625578175	0.01739647376924
RASSF4	66.6324990829055	2.86990201864055	0.926777800461847	3.09664519069228	0.00195723986947568	0.0174062045688296
FLJ00285	1317.84761529515	-0.852910856991608	0.275512179509513	-3.09572832137592	0.00196330155368586	0.0174227247620185
TSGA10	74.04768268693	-1.88192833066755	0.607895325375049	-3.09580984112103	0.0019627619062182	0.0174227247620185
KIF15	36.4808464296984	2.29936149029209	0.742729657467337	3.09582560380418	0.00196265757552866	0.0174227247620185
TSNARE1	403.024983806427	-0.814304000324438	0.263007266855683	-3.09612738104024	0.00196066114155612	0.0174227247620185
C15orf57	362.756781025117	0.89959549720052	0.29065733230254	3.0950380300888	0.00196787663274467	0.017453981241845
ZFP92	18.5730084717804	5.03551963740134	1.62774266005866	3.09356003314422	0.00197770535767356	0.0175317763177297
XAF1	6744.72264590892	2.23610688671665	0.722928206637275	3.09312441565667	0.00198061081321998	0.0175481482900842
EIF3F	3145.69450700239	-0.784932719246831	0.253792790250203	-3.09280936811878	0.00198271453936465	0.0175574032687221
AK124930	103.788984341385	1.22395461268506	0.39603876606388	3.09049193554866	0.00199825231018841	0.0176855464741021
RSL1D1	2587.65198871651	-0.882275248407332	0.285616195836878	-3.08902387633234	0.00200815299574249	0.0177636884794148
BHLHE41	19.980041181363	6.94509088158346	2.24850171263795	3.08876388332187	0.00200991109053572	0.017769757945499
CTC1	4243.30249474012	-1.0490439138449	0.339976959504837	-3.08563237747872	0.00203119784988695	0.0179483831330363
IL23R	46.6164698615695	3.92656907690949	1.27291935082388	3.08469587988279	0.00203760386277458	0.0179762422741959
GDE1	1082.73675905974	0.82458796488733	0.267304537732243	3.08482591385453	0.00203671327223146	0.0179762422741959
PPAP2C	38.1207548093104	4.55588122151397	1.47685907461341	3.08484492517103	0.00203658309542829	0.0179762422741959
PDE4DIP	5170.31313284456	-0.835330470979449	0.270864631773926	-3.08394073271496	0.00204278286178761	0.017978266455947
METTL21A	223.609238766472	-0.648248090240982	0.210194497888721	-3.08403929100071	0.00204210623838805	0.017978266455947
APMAP	1847.05627610092	0.625999781388931	0.202971829528781	3.08417075828824	0.00204120400783668	0.017978266455947
RNF216	2487.30975713376	-0.852285202656683	0.276358520599755	-3.08398380772573	0.00204248711746166	0.017978266455947
CTAGE6	107.467124096896	1.71596101049077	0.556430714489541	3.08387183850008	0.00204325595723015	0.017978266455947
SUSD1	97.3562147398868	1.54224129142135	0.500259847736794	3.08288042384082	0.00205007512669113	0.0180286978117554
DGCR6	45.4298193406074	-1.40224309260759	0.454904834102604	-3.08249767310962	0.00205271335279084	0.0180423272795407
CCDC171	19.3428652789628	-1.63630784285394	0.530968578775045	-3.08174138407386	0.00205793546564428	0.0180786413428645
RIN1	48.5781414269181	-1.83898675596903	0.597026012930027	-3.08024561098071	0.00206829956080463	0.018151966303133
NARS2	241.134564377348	-0.868696418354287	0.282024078646427	-3.08022074754606	0.00206847224145613	0.018151966303133
KIF21B	4903.91043281817	-0.641791072076132	0.208472152048772	-3.07854581904055	0.00208013539609156	0.018230615494457
CDK18	25.7509345053299	3.59630818789382	1.16821659399099	3.07846011295534	0.00208073381887632	0.018230615494457
SOS1	5169.90245599411	-1.1959154282578	0.388447033737453	-3.07870912734555	0.00207899557085037	0.018230615494457
TRIM17	23.8718630904158	1.9837102306973	0.644680948812166	3.07704180548892	0.00209065977730102	0.0183079065654088
DCAF4L1	88.4971640735014	1.83703812631421	0.59710015239223	3.07659966080109	0.00209376297464397	0.0183254006497746
KIAA0930	843.720739566498	0.93941117909336	0.305359225059587	3.07641329293407	0.00209507226477893	0.0183271836059316
AX746590	97.7005915549471	1.59901650431336	0.519876137877864	3.07576437503085	0.00209963696914026	0.0183574272349357
KLHL6	2213.16224590005	-0.919412589765184	0.299054368118818	-3.07439946638696	0.00210926797500998	0.0184319110288563
CYR61	72.1806546237866	7.99434385740301	2.60119728959937	3.07333238019568	0.0021168257000036	0.0184882084451843
L3HYPDH	158.750327853625	-1.32188850615547	0.430181372751091	-3.07286319187124	0.00212015661805147	0.0185075493720059
LBX2.AS1	52.6290250010467	2.08998196641469	0.680310847219329	3.07209854871076	0.00212559536542387	0.0185452601961219
CHP1	1027.40465879868	0.868137685348839	0.282605474594806	3.07190682202303	0.00212696108201674	0.018547413917197
EIF3H	3568.33408080224	-0.611432556997465	0.199109765352671	-3.07083158836771	0.00213463515825983	0.0186045462767998
ETV5	11.2442017644156	6.19944539917277	2.01948354988742	3.06981723100362	0.00214189801738641	0.0186580364867128
RASA4CP	266.23269176708	-1.30302643493012	0.424584907009844	-3.06894195581925	0.00214818324279093	0.018702958831799
AK123263	23.286340336053	2.2280061062038	0.726066295004003	3.06859872374536	0.00215065255538065	0.0187146285619659
NAT8L	21.6410049034741	3.34076257668784	1.08875564559735	3.06842273580581	0.00215191967343875	0.0187158302343096
SPRED2	153.717155382193	2.97197827394923	0.968687083916618	3.06804779716156	0.0021546215249115	0.0187295023694063
GPR68	1122.38327881582	1.3365268595544	0.435783765689509	3.06694963140654	0.00216255293994587	0.0187885954326429
PPP1R9B	2499.68776178816	0.936559409727402	0.30541860638609	3.06647790980837	0.00216596812276948	0.0187964166877358
IL4I1	378.343552844764	2.38754710815074	0.778626963387946	3.06635554690027	0.00216685481632763	0.0187964166877358
ZNF581	296.63528331365	-0.71825985876333	0.234216345375235	-3.06665129460805	0.00216471227252581	0.0187964166877358
TGFBI	726.2409412747	3.45520400403946	1.12692233799103	3.06605334507707	0.00216904612495022	0.0188053210945832
MAD1L1	684.577561995289	-0.930694616323635	0.303563147486579	-3.06590119396751	0.00217015016311381	0.0188053210945832
ZNF527	257.197205893699	-0.553415478807513	0.180523374107044	-3.06561674655691	0.00217221555096827	0.0188133841109723
FAM78B	15.415045126724	3.67623742344618	1.19925841465566	3.0654255817765	0.00217360462093835	0.0188155842304413
SHMT2	1063.04095034629	-1.09488149989034	0.35725031735595	-3.06474605255407	0.00217854891162379	0.0188485413924779
CCL2	69.7310771399714	6.63016624586283	2.16366968400247	3.06431535963381	0.0021816879918709	0.0188658538556306
PI4KA	3772.42264849932	-0.550264374799049	0.179581671571262	-3.06414552211522	0.00218292698216268	0.0188667260601203
EML5	179.781152624159	-2.35104004958721	0.768073500753631	-3.06095711840127	0.00220630690298302	0.0190588585360863
BC062763	13.5046910469818	2.19754093126745	0.718280769867028	3.05944558654169	0.00221747065582897	0.01914531826129
WAC.AS1	431.798304511737	0.737026226582316	0.240956593191946	3.05875102573018	0.00222261782718225	0.0191763256308159
GAB3	977.619067299857	1.28983400833049	0.421700578909317	3.05864889174803	0.00222337563264935	0.0191763256308159
IFRD2	458.247535312209	-0.746792423737648	0.244204606911264	-3.05806034203527	0.00222774712164965	0.0192040374600032
GPR114	51.5142842783757	2.15824787588972	0.70584748553841	3.05766885922027	0.00223065924463082	0.0192191467246596
DUSP7	491.416292231407	-1.01953796800151	0.333563382430347	-3.05650446572746	0.00223934144774348	0.0192839289242825
ASPHD2	241.525267782878	0.972357525232291	0.31823730061419	3.0554480048557	0.0022472456413941	0.0193419475583541
VCAN	183.923752288079	6.97679269464461	2.28405414209811	3.05456537393452	0.00225386887103494	0.019388886494627
THOC2	2681.25406399017	-0.53022763438768	0.17361460151041	-3.05404977331868	0.00225774618961817	0.0194121673160272
CENPO	307.253568757558	1.36441533716693	0.446808034062432	3.05369472603593	0.0022604196985168	0.0194250789747605
COL6A3	356.951514554614	3.84979109418501	1.26078777687206	3.05348066090561	0.00226203301191968	0.0194288711080791
CCDC136	303.71343262769	1.69548433720635	0.55537189104416	3.05288107761208	0.00226655742093811	0.0194576501123206
KREMEN1	20.4020788805818	5.90498469969319	1.93453074519811	3.05241191661106	0.00227010345353712	0.019468309683494
DFNB31	1869.3132732926	1.88998324997252	0.619178192330127	3.05240603332624	0.00227014795307919	0.019468309683494
ZNF568	305.922266155656	-0.668878326108931	0.219217394870052	-3.05121008533757	0.00227921038377813	0.0195359206473062
FAM200B	178.19449295201	-0.852138354385754	0.279314597246862	-3.05081926539136	0.00228217904292118	0.0195512568447051
MIAT	43604.6863737459	1.8873607169365	0.618750124704862	3.05027933180095	0.00228628619304691	0.0195763255279642
SDR39U1	361.262999698643	-0.957338680235887	0.313887979593595	-3.04993737407656	0.00228889088735977	0.0195885101908947
SCARF2	46.3810667244927	-1.40599634515538	0.461055518028064	-3.04951636013127	0.00229210148687328	0.0196058649885957
LHFPL2	225.48235367572	3.30659840920465	1.08467535201811	3.04846828412991	0.00230011190787728	0.0196642367699235
DIMT1	547.499875426986	-0.610484270142764	0.200312211869103	-3.04766376670882	0.00230627820332567	0.0197067906064586
SLC25A27	13.902015331866	-3.27906409650361	1.07600534258713	-3.04744220750753	0.00230797902060471	0.0197111634335725
FAT1	51.1732809405096	7.27170460825407	2.38728804121773	3.04601057044832	0.002318996823121	0.019795061965436
DCAF6	943.809356900804	0.605238899684241	0.19871581238297	3.0457510775127	0.00232099901626712	0.0198019560950386
PTGR1	22.7488385395021	6.40024760064914	2.1022884503403	3.04441933247225	0.00233129941624774	0.019879604127129
CEACAM4	61.9274773216705	-4.86207305449529	1.59717407611554	-3.04417228353734	0.00233321481651778	0.019885707976049
FXN	183.390331154635	-0.700814852788915	0.230241381988068	-3.04382664288053	0.00233589702896441	0.0198941190830859
DKFZp451F083	266.963825786988	-0.771953795085299	0.253620494088898	-3.0437358694472	0.00233660190955953	0.0198941190830859
KIF2A	3081.18577717099	-0.630175905288664	0.207141137862322	-3.04225375892023	0.00234813849197972	0.0199820799699938
KDM4A	1079.94008502497	0.548274242518307	0.180301618803186	3.04087254544726	0.00235893663113534	0.0200636698482968
FASLG	76.7522465827087	3.09456664317721	1.01790946137171	3.04011973619642	0.00236484111670224	0.0200964835575265
PKP3	36.0802366882941	4.65611148763349	1.53157955609666	3.04007158433215	0.00236521924478098	0.0200964835575265
PNPLA2	2090.39961183481	-0.667156842845969	0.219517662409836	-3.03919436605697	0.0023721175823424	0.0201344563043983
POU2AF1	225.966716829678	2.81056970460384	0.924764988500204	3.03922590015227	0.0023718692832193	0.0201344563043983
CCNL2	6652.53625114668	-0.668402121084681	0.21997596917924	-3.0385233604315	0.00237740671739904	0.0201484003856461
CNNM4	549.268945357516	0.916328864280388	0.301558935135782	3.03863940847183	0.00237649120879506	0.0201484003856461
MET	214.083932891515	7.259945870934	2.3890865091226	3.03879572514946	0.00237525852916016	0.0201484003856461
ADAM28	57.7319852512769	3.66733264688854	1.20725986414569	3.03773260074683	0.00238365365998692	0.0201910202971912
PELI2	395.887713510288	-2.54877557998232	0.839349130980888	-3.03660954173355	0.00239255157093823	0.020256040547213
CAP1	7378.03549074037	0.498242178818743	0.164092355382844	3.03635216678006	0.00239459501094505	0.0202629920859806
MAST4	2214.08129239482	1.29441447839133	0.426404541319734	3.03564890370324	0.00240018674940659	0.0202999468086291
LMO4	563.931475024496	1.91080720908654	0.629529919689752	3.03529212722444	0.00240302809443523	0.0203032603065508
CXXC1	1866.63474947522	-0.390627888282927	0.128691442156892	-3.03538356347504	0.00240229960871331	0.0203032603065508
C11orf1	83.7025859067419	-1.1451387597238	0.377468617861092	-3.03373235691136	0.00241548619501111	0.0203981225953638
MAP10	79.1138810524109	1.61900549005797	0.5337775976853	3.03310872745261	0.00242048373137246	0.0204299179302247
LRRC61	267.691594294198	1.67790723213642	0.553231880654913	3.03291854791543	0.00242200964198538	0.0204323938092578
BC071667	22.4265493261469	-1.20091742802907	0.396042165227884	-3.03229689530169	0.00242700363314008	0.0204641094743455
COMMD1	173.26688388799	0.866873685459416	0.285963845555965	3.0314100853346	0.00243414405486333	0.0205138820526026
RGS13	13.7047444477102	4.24119032904983	1.39949981784838	3.03050438089396	0.00244145645152733	0.0205650526407361
POLR3D	356.824220756783	-0.595049959311992	0.196488255162536	-3.0284250772127	0.00245832026642742	0.0206965845894197
ARG2	110.392798128076	1.15660361453419	0.38206962153139	3.02720642876122	0.00246825336760043	0.0207591253550037
LINC00589	5.84345033324592	6.63839200210364	2.19289102563434	3.02723296529673	0.00246803667996217	0.0207591253550037
PHF2	1929.53143969136	-0.550946771645117	0.182088507352364	-3.0257086493601	0.00248051194249049	0.0208516462832986
INPP4B	685.313697803188	-1.22911348164856	0.406464032629294	-3.02391695938703	0.00249524918890828	0.0209648990392968
CKAP4	212.252358151701	-1.90272900041292	0.629570767807462	-3.02226389423916	0.00250891720099644	0.0210690579741226
TRIP12	6130.27358527952	0.686701174797552	0.227248149490132	3.02181195463319	0.00251266586932298	0.0210898542358314
SYDE1	6.13760924771508	5.5284393417573	1.83004056240003	3.02093814494852	0.00251992832420765	0.0211294141782449
CRTC1	606.481848592223	-0.590569466867262	0.195489863651645	-3.02097231966785	0.00251964392900235	0.0211294141782449
LILRB4	59.3325893368957	5.7540226536364	1.90548776025459	3.01971115934516	0.00253015852662202	0.0212044680969733
PAQR3	346.115284279007	-0.729324157319902	0.241638678842789	-3.01824261253474	0.00254245272265843	0.0212947446108901
AK128593	916.509702206302	-1.00888421763143	0.33427595176237	-3.01811785236836	0.0025434996880957	0.0212947446108901
LTBR	54.1234244975255	5.85605250614232	1.94090094437469	3.01718257344092	0.00255136095157884	0.0213497781394863
MAGEE1	163.257250301389	-0.917215147519451	0.304021253660462	-3.01694416583065	0.00255336838065198	0.0213557959869162
ALDOA	7787.30664628009	0.606549180877082	0.201085919130162	3.01636824448392	0.00255822368860493	0.0213856147685345
TMED8	421.927152117417	1.49708451860292	0.496419961637087	3.01576212541061	0.00256334269639234	0.0214068170670508
ABHD2	2747.24645624562	0.656241908553426	0.217598616676687	3.01583676668536	0.00256271180456724	0.0214068170670508
MYBL2	35.8716686661372	3.24373225054737	1.07636999477966	3.01358479545073	0.00258180880019464	0.0215501734545954
MAN1C1	483.950642424525	-1.96103648007471	0.650831809107019	-3.0131232872059	0.00258573847764549	0.0215721121006186
PYROXD1	991.429635497947	-0.638854029325965	0.212097374278718	-3.01207891657557	0.00259465134524385	0.0216029810899585
BLOC1S6	1870.77990768884	0.591888881782262	0.196503405160625	3.01210496224451	0.00259442872519631	0.0216029810899585
TFAP4	190.890797889817	-1.3350180798925	0.443182594028116	-3.01234321447156	0.00259239312323913	0.0216029810899585
DCUN1D4	717.616251561364	-0.580188619534659	0.192596177397917	-3.01246176000654	0.00259138082682459	0.0216029810899585
SLC41A1	1382.94841229838	0.684821950317848	0.227464962664393	3.01067004911984	0.0026067194091213	0.021682425868598
DNAJA3	933.064676774093	-0.598437266736182	0.198772809465268	-3.01065959849376	0.00260680911842408	0.021682425868598
C4orf32	397.427400576614	-1.23762934777615	0.411165759432657	-3.01004964392921	0.0026120499268682	0.0217151211823942
FOXM1	130.097123943802	1.27279042653767	0.422878015796497	3.00982878984699	0.00261394990778261	0.0217197068726648
GTDC1	429.494751953684	1.13090000898229	0.375754110533575	3.00968100489015	0.00261522198937316	0.0217197068726648
BC050599	602.944557394954	0.444689357769012	0.147800367641689	3.00871618159346	0.00262354077133535	0.0217669846678809
CXorf57	209.50023025964	-1.71967703822038	0.571555240935307	-3.00876785838978	0.00262309459755302	0.0217669846678809
[truncated: 19,102 more rows]

## Sheet: Fig-1E
	CD8+ cells		Tconvs		Tregs
Patient	Blood	Tumor	Blood	Tumor	Blood	Tumor
19P7425	0.2	0.65	0.53	2.96	2.72	8.08
AF0379		0.27		0.27		7.11
19P00463	0.43	0.31	0.55	3.54	3.67	13
2031			0.88	8.01	4.46	21.5
2032			0.52	3.9	1.84	6.06
2080	0.73	1.95	0.1	0.83	0.85	7.4
2081	0.44	1.16	0.17	0.19	1.05	6.62

## Sheet: Fig-1H
Surface expression			Total expression
Donors	Tconvs	Tregs	Donors	Tconvs	Tregs
EB013	0.16	0.066	EB013	85.7	99.2
EB014	1.33	2.81	EB014	77.8	99.7
EB015	3.27	5.57	EB015	68.8	98.9
EB016	0.18	3.27
PBMC HD 29/03/2022	0.58	1.92
PBMC HD1 20/05/2022	0.027	0.22
PBMC HD2 20/05/2022	0.0093	0.12

## Sheet: Fig-2C
Time (days)	WT	CD74KO
0	0	0
9	2	2
16	7.4	9.4
20	14	14.6
22	34	37

## Sheet: Fig-2E
	WT																					CD74KO
Donors:	EB025	EB026	EB027	EB028	EB035	EB036	EB037	EB050	EB051	EB052	EB054	EB055	EB070	EB071	EB072	EB033	EB062	EB063	EB074	EB075		EB025	EB026	EB027	EB028	EB035	EB036	EB037	EB050	EB051	EB052	EB054	EB055	EB070	EB071	EB072	EB033	EB062	EB063	EB074	EB075
HLADR	57	95.2	51.9	40	58.4	59.7	29.3	75.4	77.2	85.4	29.9	76.8	71.7	61.7	51.9	96.7	46	63.3	61.2	51		46.3	87.4	34.2	31.3	55.1	45.9	25.5	58.2	65.8	82.6	8.07	54.8	50	33.4	25.6	64	25.8	60.8	58.4	37.5
TIGIT	86.3	79.1						26.3	20.2	23.5	20.7	57.3					25.8	60.8	54.7	77.6		74.1	33.5						19.4	23.2	25.2	16.5	38.3							49	71.4
GITR	34.7	47						8.25	2.55	1.39	3.75	20.6							4.42	20.7		44.2	43						13.7	4.42	4.6	2.27	7.39							5.65	28.5
OX40	40.4	78.8						86.9	74.8	80.6									12.6	63.5		46.6	53.6						87.6	74.7	82.6									12.6	24.3
ICOS	58.7	20.1						34.2	16.9	14.7									38.6	18.8		55.7	13.7						38.8	17.3	18.9									74	71
41BB	16.1	45									5.78	17.7							3.26	28.7		15.4	25.1									2.64	16.7							9.99	11.9
CCR8	2.72	5.14	4.16	14.3				20.1	24.8	18.1	1.87	3.14										6.81	21.9	3.77	17.2				23.5	33.3	32.4	0.82	2.63
PD1			43.5	45.8	6.59	8.72	7.55	22.6	46.1	28.8	1.35	32.2	13.2	15.5	29.4		1.65	3.41	12.2	34.2				22.8	48.4	10.8	9.53	9.84	36	47.8	40.6	1.09	32.1	13.5	7.91	24.7		4.22	4.88	30.2	70.5
CTLA4								91.7	76.5	87.5																			92.5	78.3	87.7
CD25	81.4	77.7			96.6	96.9	95.2						69.9									74.2	42.6			95.3	96.1	93.1						56.6
	LN(CD74KO/WT)
Donors:	EB025	EB026	EB027	EB028	EB035	EB036	EB037	EB050	EB051	EB052	EB054	EB055	EB070	EB071	EB072	EB033	EB062	EB063	EB074	EB075
HLADR	-0.29995	-0.123328	-0.601738	-0.353837	-0.0839161	-0.379237	-0.200403	-0.373545	-0.230513	-0.0480943	-1.8895	-0.48693	-0.520045	-0.885422	-1.01959	-0.595444	-0.834263	-0.0581342	-0.0675633	-0.443607
TIGIT	-0.219887	-1.23952						-0.439006	0.19977	0.100763	-0.327165	-0.581191							-0.158759	-0.120133
GITR	0.349111	-0.128324						0.73171	0.793549	1.72655	-0.724198	-1.479							0.354204	0.461331
OX40	0.205975	-0.555963						0.0115747	-0.00193003	0.0353619									0	-1.3858
ICOS	-0.0756832	-0.55302						0.18206	0.0337488	0.36257									0.938924	1.91709
41BB	-0.0641303	-0.842238									-1.13053	-0.0839013							1.61561	-1.27009
CCR8	1.32405	2.09109	-0.142019	0.266393				0.225465	0.425182	0.840004	-1.18934	-0.255702
PD1			-0.931982	0.0796594	0.712681	0.128148	0.382182	0.671674	0.0522439	0.495411	-0.308631	-0.00448739	0.0324215	-0.970519	-0.251305		1.35478	0.517109	1.30767	1.04363
CTLA4								0.0125316	0.0335526	0.00329383
CD25	-0.13361	-0.867061			-0.019547	-0.0119602	-0.0321804						-0.30449

## Sheet: Fig-2G
	WT						KO
Donors	1:1	1:2	1:4	1:8	1:16	1:32	1:1	1:2	1:4	1:8	1:16	1:32
EB035	3.18608	3.07898	3.41365	4.60509	6.17135	6.8407	1.07816	1.5511	2.44489	4.48898	9.57916	16.5331
EB036	2.7957	2.95699	5.13441	7.2043	10.3226	16.371	0.461765	0.779412	0.889706	1.22059	1.63971	4.06618
EB037	1.59827	1.85961	2.24622	2.20302	3.62851	6.54428	1.05426	1.45349	1.77713	2.46124	3.56589	5.77519
EB050	1.1728	1.267	1.2147	1.288	1.4817	1.6178	1.153	1.1913	1.2514	1.2896	1.4098	1.6667
EB051	1.0157	1.1204	1.0576	1.1937	1.2094	1.3717	0.8743	0.9843	1.0419	1.0105	1.2251	1.555
EB052	0.8976	1.0945	1.4724	1.748	1.7717	2.2362	0.8175	1.1679	1.2628	1.3942	1.6788	1.8905
EB053	1.2744	1.4103	1.7385	3.5897	2.4179	5.5385	1.659	1.7103	1.941	2.3256	2.8718	8.4103
EB054	0.9942	1.0019	1.1081	1.4266	2.5097	8.1853	0.8571	0.8475	0.9382	1.1371	1.9498	6.1197
EB055	1.0474	1.0858	1.2664	1.6388	2.4153	3.4086	0.9503	1.0926	1.2235	1.6659	2.0474	3.4537
EB041	1.6119	1.8193	2.3409	2.8131	4.0246	5.4004	1.3737	1.6735	1.7659	2.2793	2.9774	3.7988
EB043	1.1247	1.1406	1.2132	3.1973	7.7324	10.794	0.9955	1.2381	1.3447	8.1633	16.077	15.714

## Sheet: Fig-3B
	WT expTregs					CD74KO expTregs
Time post injection (days)	Exp61	Exp61	Exp61	Exp54	Exp54	Exp61	Exp61	Exp61	Exp54	Exp54
0	0					0
4	9.3	6.78	9.52	31.8	25	16.5	22.2	21.4	22.7
6	30	37.1	16.7			33.3	21.8
8	1.31	0	0	9.09	16.7	1.15	0.76	0	16	0
11	0	0	0	5.08	0.25	3.12	0	1.07
14	0	0	0	7.1	1.8		0		11.7	1

## Sheet: Fig-3D
HLA-DR		CTLA-4		PD1
WT	KO	WT	KO	WT	KO
60	14.3	100	100	100	82.1
29.2	37	100	96.3	45.8	88.9
58.3	42.9	91.7	100	75	100
70.8	40	100	100	99.6	100
77.8	0	100	100	94.4	28.6
64		100		84

## Sheet: Fig-3E
Time post injection (days)	PBMC																				PBMC + Tregs																				PBMC + KO Tregs
0	100	100	100	100	100	100	100	100	100	100	100	100	100	100	100	100	100	100			100	100	100	100	100	100	100	100	100	100	100	100	100	100	100	100	100	100	100	100	100	100	100	100	100	100	100	100	100
6						103.111	99.5951	100	97.7876	103.376	97.5708	105.195	99.5951	103.226	104.072	105.128	102.817	102.041									105.556	103.279	101.843	102.119	106.8	105.677	102.564	101.23	100.382	106.723	101.914	95.6098	104.306	102.488							103.475	98.155	102.101
8	99.5833	101.923	97.7778	104.615	101.6																100.8	105	111.6	99.6	99.2308	104.348															104.615	96.6667	101.6	96.4	102.692	99.2308
9						106.222	97.5708	100	90.708	108.439	101.215	106.061															111.905	105.738	108.295	107.203	106.8	104.803	102.564														104.247	98.155	100.42
10													101.619	101.382	104.525	103.846	99.061	101.531																103.689	99.2366	105.042	102.392	92.1951	104.306	106.965
13						103.556	105.668	96.1722	99.5575	113.502	108.097	112.987															111.111	104.508	111.982	110.169	107.2	107.424	107.692														108.494	90.7749	105.462
14	104.583	102.692	98.8889	107.308	102								104.453	107.373	109.502	105.983	103.756	102.041			106	100.714	109.6	102.4	103.846	105.652								104.098	103.053	107.983	105.263	98.0488	104.306	108.458	106.538	98.5185	103.2	104.8	101.538	105.385
15						96	99.1903	88.9952	93.8053	104.219																			107.373	106.78	104	101.747	106.41															89.2989
16						93.7778	97.5708	84.689	87.1681	103.797																			110.599	104.661	98.4	96.5066	103.419															85.9779
17													104.858	105.53	106.335	109.402	103.756	106.633																107.377	103.817	109.664	106.22	98.6341	107.656	108.955
19	103.75	100.769	97.4074	105	100.8	86.6667	101.215	87.5598	89.823	103.797											101.2	99.6429	102.4	101.2	102.692	107.826			109.677	108.051	105.2	99.5633	106.838								103.846	99.6296	101.2	102.8	101.923	101.154		97.417
20													104.453	103.687	105.882	105.556	102.817	108.163																106.557	103.053	109.664	103.828	101.951	107.177	113.433
21						75.1111	97.166	82.2967	88.4956	97.8903																			106.912	105.932	106.4	100	105.128															95.941
23													101.215	105.991	104.072	106.838	107.981	112.245																106.557	103.053	109.244	105.263	102.439	105.263	109.453
24							96.3563			90.7173																			109.217	106.356	104	99.5633	106.41															98.155
25	97.0833	75	84.0741	100.769	89.6																103.6	105.357	108	86.8	93.4615	101.739															103.462	102.963	99.6	104.8	105.385	103.077
26	96.25		80.7407	100.385	89.2		95.1417		86.2832	83.9662											101.6	105.357	109.2	82.8	88.8462	96.9565			106.452	103.39	103.6	104.803	104.273								102.308	100.741	97.2	102.4	104.615	100.385		95.941
27	93.75		81.4815	98.4615	88																104.8	109.643	113.2	80	86.9231	97.3913															106.923	103.333	97.6	104.4	106.923	101.923
28							94.7368		75.6637	79.3249			89.0688	102.304	102.262	115.385	107.042	104.592											99.5392	100	100.4	99.5633	103.846	104.508	107.634	106.723	97.1292	105.366	102.871	100.995								95.941
29	89.5833			90.7692	84																93.2	93.5714	111.2		79.2308	90.4348															98.4615	95.1852	90	102.8	107.308	92.6923
31													79.3522	101.382	100.452	113.675	107.981	102.041											98.6175	100.424	98.8	98.69	102.564	110.656	110.687	109.244	86.1244	107.317	103.828	98.5075								90.4059
32	85			85	79.6																94.8	84.6429	110			94.3478															97.6923	92.963	88.8	103.2	106.923	89.2308
33																													94.47	97.8814	100.8	100.437	102.137															90.0369
34														94.9309	99.5475	109.402	100	95.4082			90.4		108.8			93.0435								108.607	112.214	113.025	75.1196	109.268	97.1292	88.0597	92.3077	89.2593	89.2	99.6	105.769	85.3846
35																													87.5576	94.9153	102.4	94.7598	100.855															84.1328
36																													85.7143	92.3729	98	93.0131	100.171															79.7048
37														80.1843	94.1176	94.0171	83.0986	79.5918											82.0276	92.3729	99.6	93.4498	101.709	101.639	105.725	112.185		99.5122	87.5598	82.5871								78.2288
39																					80		106			83.913															86.5385	82.2222	72.4	92.4	99.6154	72.6923
40															85.5204	81.1966					78		109.2			79.5652				88.9831	102.4	91.2664	97.8632	96.3115	96.9466	107.563		101.463	76.555	73.6318	86.5385	82.5926	71.6	92	98.4615	71.5385
41															84.1629	76.0684														85.5932	102.4	94.3231	99.5726	95.4918	95.4198	105.882		103.415
42															83.2579															86.0169	104.4	92.5764	98.7179	92.623	93.5115	102.101		100.488
43																														83.8983	102	85.1528	94.0171
44																														84.7458	104.8	89.083	97.4359	89.7541	91.2214	98.7395		102.439
47																															99.6		90.1709	89.3443	82.8244	84.8739		98.5366
48																															100.8		89.3162
49																															98.8		85.8974	82.7869	75.5725	78.1513		93.1707
50																															103.2		83.7607	81.5574				93.1707
[truncated: 10 more columns]

## Sheet: Fig-3F
Mouse clip	Days elapsed	PBS	WT expTregs	CD74KO expTregs
558	24	1
594	44	1
599	24	1
601	28	1
626	28	1
628	37		1
629	44		1
649	55		0
655	44		1
656	50		1
591	37			1
600	44			1
627	55			0
630	55			0
631	55			0
441	32	1
442	27	1
443	27	1
444	32	1
445	32	1
433	40		1
446	32		1
447	42		1
448	27		1
449	32		1
434	45		0
435	42			1
436	42			1
437	40			1
438	45			0
439	45			0
440	40			1
96	34	1
99	37	1
117	42	1
119	43	1
140	39	1
146	37	1
98	50		0
101	49		1
114	49		1
118	34		1
132	50		0
137	40		1
145	40		1
97	37			1
100	47			1
113	37			1
120	34			1
123	37			1
138	50			0
139	44			1

[truncated: 60 more sheets: Fig-4B, Fig-4C, Fig-4D, Fig-4E, Fig-4F, Fig-4G, Fig-5B, Fig-5D, Fig-5F, Fig-5H, Fig-5I, Fig-6A-B-C-S6F, Fig-6E, Fig-6F, Fig-6G, Fig-6I, Fig-7B, Fig-7D, Fig-7F, Fig-7G …]
